# Supplementary material for: Whole exome sequencing and machine learning germline analysis of individuals presenting with extreme phenotypes of high and low risk of developing tobacco-associated lung adenocarcinoma
Source: eBioMedicine. 2024 Mar 13;102:105048. doi: 10.1016/j.ebiom.2024.105048 (PMC10955643; doi:10.1016/j.ebiom.2024.105048)
Supplement: Supplementary Tables — Supplementary Table S1: Individual characteristics of subjects included in the study. F: female. M: male. Supplementary Table S2: Significant variants identified in the validation cohort. Supplementary Table S3: Genes including >2 significant variants between extreme cases and controls in the validation cohort. Supplementary Table S4: Validated individual variants. Supplementary Table S5: Variants in genes harboring significant variants (same and different variants). Supplementary Table S6: Reactome Pathway Database analysis of pathways related to the validated genes enriched in significant variants. Supplementary Table S7: Hyperparameters considered for each model, together with the values tested through the CV process. Values in bold correspond to those obtaining the best results when using as input the genotype of the 16 selected variants. [file mmc1.xlsx]

## Sheet: Table of contents
Supplementary Table 1: Individual characteristics of subjects included in the study. F: female. M: male.
Supplementary Table 2: Significant variants identified in the validation cohort.
Supplementary Table 3: Genes including >2 significant variants between extreme cases and controls in the validation cohort.
Supplementary Table 4: Validated individual variants.
Supplementary Table 5: Variants in genes harboring significant variants (same and different variants).
Supplementary Table 6: Reactome Pathway Database analysis of pathways related to the validated genes enriched in significant variants.
Supplementary Table 7: Hyperparameters considered for each model, together with the values tested through the CV process. Values in bold correspond to those obtaining the best results when using as input the genotype of the 16 selected variants.

## Sheet: Supp Table1
EXTREME CASES:
Number	Sex	Age at diagnosis	Tobacco consumption (Pack-years)	Stage at diagnosis
1	F	35	20	IV
2	F	40	20	IV
3	M	40	23	IV
4	M	42	33.5	IA
5	F	43	20	IA
6	F	44	5	IV
7	F	44	26	IA
8	M	45	33	IIA
9	M	45	26	IA
10	F	47	30	IA
11	M	47	19.5	IIA
12	M	47	66	IIA
13	M	47	31	IIIA
14	M	48	17	IIIA
15	F	49	20.2	IA
16	F	49	18	IA/IB
17	M	50	60	IV
18	M	50	60	IIIA
19	M	50	18	IIIA
20	M	51	20	IA
21	F	51	26	IA
22	F	51	28	IA/IB
23	M	51	37.5	IB
24	F	52	34	IIIA
25	F	52	39	IA
26	M	52	50	IA
27	M	52	32	IIIA
28	F	53	40	IV
29	M	53	30	IV
30	M	53	17	IIA
31	F	53	14.4	IA
32	M	54	40	IV
33	F	54	60	IV
34	M	54	30	IV
35	F	54	25.5	IIIB
36	F	54	60	IV
37	M	54	77	IA
38	M	54	62.8	IA
39	F	54	33	IA
40	F	54	32	IIA
41	F	54	47	IA
42	M	54	58.5	IIB
43	F	55	25	IV
44	F	55	20	IV
45	M	55	32.5	IB
46	F	55	38.8	IA
47	M	55	28.5	IV
48	M	55	15	IB
49	M	55	63	IA
50	M	55	99	IA
51	M	55	54	IIIB
52	M	56	30	IV
53	M	56	47	IV
54	M	56	45	IV
55	M	56	33	IV
56	M	56	20	IIB
57	M	52	40	IIIA
58	M	54	40	IIIA
59	M	41	26	IIA/IIB
60	M	51	40	IIA/IIB
61	M	42	19.5	IIA/IIB
62	F	45	18.7	IIA/IIB
63	F	49	21.75	IIA/IIB
64	F	51	36	NA
65	F	55	40	IA/IB
66	M	48	30	IIIA
	27 F (41%) / 39 M (59 %)	Mean 50.7	Mean 34.6
EXTREME CONTROLS:
Number	Sex	Age at last screening lung CT (years)	Tobacco consumption (Pack-years)
1	M	87	30
2	M	86	53.4
3	M	86	60
4	F	85	34.6
5	M	85	76
6	M	85	97.5
7	M	85	102
8	M	85	60
9	M	84	40
10	M	84	38
11	M	83	60.9
12	M	83	46.3
13	M	83	33.8
14	M	83	30
15	M	83	57.6
16	M	83	66
17	M	83	92
18	M	82	53.1
19	M	82	57
20	M	82	41
21	M	81	32.4
22	M	81	37
23	M	81	31
24	M	81	56.4
25	M	81	31.4
26	M	80	60
27	F	80	44.4
28	M	80	45
29	M	80	71.3
30	M	80	102
31	M	80	42
32	M	80	55.6
33	M	80	80.5
34	M	79	60
35	M	79	30
36	M	79	45
37	M	79	100
38	M	79	37.5
39	M	79	44.8
40	F	78	43.5
41	M	78	105
42	M	78	90
43	M	78	38
44	M	78	58.5
45	M	78	67.7
46	M	77	59
47	M	77	50.8
48	F	77	80
49	M	77	100
50	M	77	58
51	M	77	40
52	M	77	52.4
53	M	77	77.8
54	M	77	46.5
55	M	77	56.8
56	M	77	46
57	M	77	66
58	M	77	46
59	M	77	75.1
60	M	77	59
61	M	77	120
62	M	77	150.9
63	F	76	64.5
64	M	76	65.4
65	F	76	42.5
66	M	76	45
67	M	76	125.6
68	M	76	63.1
69	F	76	61.5
70	M	76	42.3
71	M	76	98
72	M	76	122.5
73	M	76	74
74	M	76	47.6
75	M	76	42
76	M	76	51
77	M	75	65.3
78	M	75	60
79	M	75	60
80	M	75	56.7
81	M	74	100.5
82	F	74	77
83	F	74	85
	9 F (11 %) / 74 F ( 89 %)	Mean 79.1	Mean 62.3

## Sheet: Supp Table 2
Gene ID	SNP ID	Transcript ID	cDNA change	Protein change	GnomAD30 NFE	p-value (case/control)
SELP	rs6127	NM_003005	c.G1807A	p.D603N	0.5579	4.74447e-07
C4orf33	rs2271570	NM_001099783	c.C311T	p.S104L	0.1634	0.000145246
CHRNA5	rs16969968	NM_000745	c.G1192A	p.D398N	0.3465	0.000148994
RUBCNL	rs1408184	NM_001286762	c.G454A	p.G152R	0.3344	0.000174857
ZNF14	rs12973901	NM_021030	c.A820T	p.T274S	0.2636	0.000262629
SMTN	rs3205187	NM_001207018	c.G1807C	p.A603P	0.657	0.000266714
ZNF439	rs10500209	NM_001348724	c.T872C	p.L291S	0.2764	0.000395106
CHAMP1	rs117710037	NM_001164144	c.G1756T	p.A586S	0.0364	0.000474721
ITPRID2	rs75716247	NM_001287504	c.G1481A	p.G494D	0.0275	0.000474721
ITPRID2	rs2303554	NM_001287504	c.T3247A	p.Y1083N	0.0275	0.000474721
DNAH11	rs6461613	NM_001277115	c.A12493G	p.M4165V	0.8368	0.000621192
C3orf35	rs17266511	NM_178339	c.C319T	p.H107Y	0.0887	0.000659433
AIFM3	rs178264	NM_001146288	c.C43T	p.P15S	0.1221	0.000905814
ABI3BP	rs73135513	NM_001349330	c.A2957T	p.Q986L	0.2039	0.000915934
ADAM22	rs2279542	NM_001324417	c.C239G	p.P80R	0.5123	0.00107541
CPAMD8	rs4808551	NM_015692	c.T794C	p.M265T	0.8194	0.00115053
MTUS2	rs3751336	NM_001033602	c.C2651T	p.T884I	0.0395	0.00115406
OR2F2	rs61740239	NM_001004685	c.G659A	p.R220Q	0.0371	0.00134739
RHOT2	rs3177338	NM_001352279	c.C1120T	p.R374C	0.3638	0.00138753
FAM207A	rs3737075	NM_001316986	c.G565C	p.V189L	0.1549	0.00141929
NKPD1	rs117934605	NM_198478	c.C2048A	p.A683E	0.1353	0.00151935
ZNF440	rs424132	NM_152357	c.T127A	p.L43I	0.3784	0.00156067
MYOM3	rs35446243	NM_152372	c.C2557T	p.P853S	0.2126	0.00156502
ARHGEF37	rs4629585	NM_001001669	c.A1261C	p.M421L	0.369	0.00160815
MRPL28	rs13226	NM_006428	c.A689G	p.Y230C	0.0817	0.00166194
CCDC34	rs80317617	NM_030771	c.A893G	p.N298S	0.0639	0.0017995
CCDC34	rs11549824	NM_030771	c.C157T	p.P53S	0.0647	0.0017995
SERPINB6	rs2295769	NM_001271822	c.A310G	p.M104V	0.3002	0.00187086
IGDCC4	rs33918653	NM_020962	c.G3374A	p.C1125Y	0.1908	0.00189191
BIN2	rs7312857	NM_001290007	c.G65A	p.S22N	0.1096	0.00212443
PTK2	rs79812711	NM_001352730	c.A919G	p.T307A	0.1493	0.00218598
PZP	rs57006764	NM_002864	c.C3008T	p.T1003M	0.1601	0.00218857
TMEM37	rs3217464	NM_183240	c.208_209insGTGTGC	p.T70delinsSVP	0.8653	0.0022729
TMEM177	rs13011768	NM_001105198	c.A94G	p.I32V	0.8484	0.00235186
TMEM177	rs1983406	NM_001105198	c.C801G	p.D267E	0.8481	0.00235186
ABI3BP	rs36077176	NM_001349330	c.A2141G	p.H714R	0.2084	0.0024133
CALML6	rs28581776	NM_001330313	c.T127C	p.W43R	0.044	0.00242317
NBPF12	rs112799504	NM_001278141	c.T3491G	p.L1164R	0.0983	0.00246757
NBPF12	rs76849897	NM_001278141	c.G3556C	p.A1186P	0.0946	0.00246757
TBC1D17	rs3745486	NM_001168222	c.T197C	p.L66P	0.417	0.0024946
INPP5B	rs41311191	NM_001297434	c.G2119C	p.D707H	0.1338	0.00253242
ZNF492	rs1835997	NM_020855	c.A1352G	p.Y451C	0.0585	0.00258822
ZNF263	rs220379	NM_005741	c.G929C	p.C310S	0.2479	0.00258962
SPATA31C1	rs512437	NM_001145124	c.A3034G	p.I1012V	0.4951	0.00267017
SLC34A2	rs6448389	NM_001177998	c.A1898G	p.D633G	0.8418	0.00267606
BCL10	rs3768235	NM_001320715	c.G605A	p.G202E	0.0551	0.00277758
ZNF620	rs74970181	NM_001256167	c.G723C	p.Q241H	0.0278	0.00277758
EPRS	rs5030752	NM_004446	c.A3127G	p.I1043V	0.0892	0.00278457
ZP2	rs2075520	NM_001290104	c.G107T	p.G36V	0.2746	0.0028459
GNLY	rs11127	NM_006433	c.C356T	p.T119I	0.3834	0.00284753
EP400	rs73164912	NM_015409	c.G9280A	p.A3094T	0.1426	0.00288129
SMTN	rs5997872	NM_001207018	c.C1844T	p.A615V	0.1793	0.00288129
RUBCNL	rs2478046	NM_001286762	c.C1886T	p.P629L	0.144	0.00292996
FMR1NB	rs764631	NM_152578	c.C425T	p.A142V	0.3693	0.00296897
KNDC1	rs11101618	NM_152643	c.G382T	p.A128S	0.0313	0.0030077
KNDC1	rs11101619	NM_152643	c.A463G	p.S155G	0.0313	0.0030077
KNDC1	rs11101620	NM_152643	c.G467A	p.R156Q	0.0313	0.0030077
HAVCR1	rs1553316	NM_012206	c.T536C	p.L179P	0.8369	0.00306781
ARHGAP10	rs2276932	NM_024605	c.A2050G	p.M684V	0.0676	0.00308244
ADAMTS7	rs3825807	NM_014272	c.T640C	p.S214P	0.4426	0.00336114
CHORDC1	rs1045861	NM_001144073	c.C929A	p.A310D	0.6959	0.0034064
CEP295	rs67879380	NM_033395	c.A6518C	p.E2173A	0.0976	0.00342796
HLA-DRB1	rs16822820	NM_002124	c.T196A	p.S66T	0.1009	0.00343247
SPATA31C1	rs512327	NM_001145124	c.G3070C	p.E1024Q	0.5344	0.0034869
DCTN4	rs11954652	NM_001135644	c.C855G	p.F285L	0.0523	0.00357718
C12orf42	rs117838745	NM_001099336	c.G107A	p.S36N	0.0226	0.00358105
C4orf33	rs17351999	NM_001099783	c.A497G	p.H166R	0.1517	0.00358134
LPIN1	rs4614906	NM_001261428	c.G113A	p.R38Q	0.2317	0.00378311
ABCB1	rs2032582	NM_001348946	c.T2677A	p.S893T	0.0213	0.00386915
PCDHGA3	rs11575947	NM_018916	c.C235T	p.P79S	0.1248	0.00387786
SAMD4A	rs142168866	NM_001161576	c.467_468insCAG	p.S157_F158insS	0.0894	0.00387984
CELA1	rs17860287	NM_001971	c.G30C	p.Q10H	0.107	0.00393345
IL23R	rs1884444	NM_144701	c.G9T	p.Q3H	0.5283	0.00403619
ZNF217	rs34323943	NM_006526	c.A2666G	p.D889G	0.1168	0.00405377
ZNF217	rs6063966	NM_006526	c.G2215A	p.V739I	0.119	0.00405377
ZNF268	rs61960670	NM_001165887	c.A220T	p.M74L	0.2602	0.00406448
ZNF268	rs62644541	NM_001165881	c.G2579C	p.R860T	0.26	0.00406448
ZNF316	rs2464876	NM_001278559	c.C2983A	p.P995T	0.2344	0.00411683
ZNF347	rs2195310	NM_001172674	c.A793G	p.N265D	0.6884	0.00417024
TNIP2	rs74548850	NM_001292016	c.C217G	p.R73G	0.0437	0.00420319
DNAAF1	rs9972733	NM_001318756	c.G588C	p.E196D	0.0825	0.00422114
RP1L1	rs200373757	NM_178857	c.C3961G	p.Q1321E	0.0332	0.0042896
HLA-DPB1	.	NM_002121	c.T112C	p.Y38H	.	0.00429624
ZNF891	rs2173970	NM_001277291	c.G1375C	p.V459L	0.264	0.00435584
EVPL	rs74955334	NM_001320747	c.C1006A	p.R336S	0.0004	0.00437392
TSTD2	rs10817858	NM_139246	c.C326A	p.A109D	0.2002	0.0045094
APLF	rs139666972	NM_173545	c.936_938del	p.R313del	0.0748	0.00461683
ZNF440	rs427880	NM_152357	c.A371G	p.N124S	0.4159	0.00465002
SLC39A2	rs2234632	NM_001256588	c.T128G	p.L43R	0.6738	0.00473404
ERCC6	rs2228529	NM_000124	c.A4238G	p.Q1413R	0.2157	0.00479356
ERCC6	rs2228527	NM_000124	c.A3637G	p.R1213G	0.2161	0.00479356
ERCC6	rs2228526	NM_000124	c.A3289G	p.M1097V	0.2156	0.00479356
SPATA31C2	rs200880066	NM_001166137	c.A3016G	p.I1006V	0.018	0.00479432
RHOT2	rs11557858	NM_001352275	c.G262A	p.A88T	0.1315	0.00480628
PRSS3	rs76740888	NM_001197098	c.G52A	p.V18I	0.0002	0.0048581
WDR90	rs7190775	NM_145294	c.G4475A	p.R1492H	0.3611	0.00487248
FABP1	rs2241883	NM_001443	c.A280G	p.T94A	0.3318	0.0049544
OR52L1	rs61750896	NM_001005173	c.C389T	p.S130L	0.0892	0.00523494
CDH24	rs116261083	NM_144985	c.G1385A	p.R462H	0.028	0.00523596
ADAMTS7	rs28699256	NM_014272	c.A3302G	p.H1101R	0.4552	0.00524863
DNAAF1	rs17856705	NM_001318756	c.A470G	p.K157R	0.4588	0.00528134
TF	rs1049296	NM_001354704	c.C1384T	p.P462S	0.1596	0.00528678
OR51B2	rs7937237	NM_033180	c.G626C	p.C209S	0.9117	0.00534075
OR51B2	rs7952293	NM_033180	c.T358C	p.C120R	0.9117	0.00534075
BTN3A2	rs13216828	NM_001197246	c.G920A	p.S307N	0.1114	0.00541611
ADCY3	rs11676272	NM_001320613	c.T319C	p.S107P	0.4754	0.00545033
RBM47	rs278981	NM_019027	c.A1486G	p.M496V	0.7609	0.0055296
HNRNPCL1	rs74866336	NM_001013631	c.A314G	p.Y105C	0.1157	0.00556808
ZSCAN9	rs76542212	NM_001199479	c.C577T	p.R193X	0.0664	0.00556808
DNLZ	rs3812552	NM_001080849	c.G533C	p.S178T	0.109	0.00571362
DCAF15	rs141180609	NM_138353	c.1439_1440insGGTGGGCCCAGGGCGGGCAG	p.C482Gfs*59	0.379	0.00572639
KRT6B	rs61746354	NM_005555	c.A1490G	p.Y497C	0.0535	0.00572973
KLK11	rs117268623	NM_001136032	c.G121A	p.E41K	0.0288	0.00572973
ZNF217	rs61748378	NM_006526	c.G2708A	p.R903Q	0.0377	0.00572973
PRR18	rs7757150	NM_175922	c.G407C	p.C136S	0.726	0.00575463
OR51B6	rs5006888	NM_001004750	c.G377A	p.S126N	0.6011	0.00576154
HLA-C	.	NM_001243042	c.T409C	p.Y137H	.	0.00584721
HLA-B	rs1050388	NM_005514	c.G302A	p.S101N	0.0561	0.00590359
ZNF33A	rs2505232	NM_001278170	c.C1666G	p.Q556E	0.4735	0.00590633
RP1L1	rs55642448	NM_178857	c.G6853A	p.G2285R	0.3941	0.00607419
OR51J1	rs1909262	NM_001348224	c.G224A	p.R75H	0.3755	0.0062066
USP42	rs6463529	NM_001365764	c.T3089C	p.L1030P	0.1616	0.00622477
HAVCR1	rs139041445	NM_012206	c.476_477insAAC	p.T160_V161insT	0.5318	0.00627058
ZNF438	rs10160116	NM_001143767	c.C517T	p.P173S	0.3927	0.00627437
IMPG1	rs3778005	NM_001282368	c.G2048A	p.S683N	0.2686	0.0064485
MEFV	rs224222	NM_000243	c.G605A	p.R202Q	0.2656	0.00649029
MUC3A	.	NM_005960	c.A1768T	p.T590S	0.0256	0.006495
HLA-A	rs281864739	NM_001242758	c.G282C	p.Q94H	0.3479	0.00651984
FAM171A2	rs71371993	NM_198475	c.C386T	p.P129L	0.0711	0.00658497
KNDC1	rs41317288	NM_152643	c.G1808A	p.C603Y	0.0318	0.0065888
AQP8	rs111840156	NM_001169	c.G782A	p.R261Q	0.0327	0.0065888
NTN5	rs148717503	NM_145807	c.A796C	p.I266L	0.0123	0.0065888
ZSCAN18	rs45544138	NM_001145544	c.G94A	p.A32T	0.0122	0.0065888
ERVH48-1	rs77912643	NM_001308491	c.C449T	p.P150L	0.0347	0.0065888
DTHD1	rs60640167	NM_001136536	c.T1327C	p.Y443H	0.0343	0.0065888
LRWD1	rs148981077	NM_001317721	c.C1322T	p.P441L	0.0507	0.0065888
ASAP3	rs140136454	NM_001143778	c.C2123A	p.A708D	0.006	0.00661989
ABCC11	rs16945930	NM_033151	c.G1942A	p.V648I	0.0158	0.00661989
SLC5A3	rs35707420	NM_006933	c.G1108A	p.V370M	0.0088	0.00661989
WDR36	rs142088179	NM_139281	c.A635C	p.H212P	0.014	0.00661989
LECT2	rs149560293	NM_002302	c.G188A	p.G63E	0.0193	0.00661989
TMEM67	rs73324992	NM_001142301	c.C107T	p.P36L	0.0233	0.00661989
WRN	rs1346044	NM_000553	c.T4099C	p.C1367R	0.2657	0.00671592
MSH3	rs26279	NM_002439	c.G3133A	p.A1045T	0.7167	0.00689091
TUBB8B	rs781129660	NM_001358689	c.C1097G	p.T366S	1.555e-05	0.00689765
TUBB8B	rs780446921	NM_001358689	c.C1094G	p.A365G	1.555e-05	0.00689765
PSG5	rs17856402	NM_001130014	c.G584A	p.R195Q	0.17	0.00690189
MRGPRX4	rs1869788	NM_054032	c.A161G	p.Y54C	0.2885	0.00693063
FPGS	rs10760502	NM_001288803	c.A64G	p.I22V	0.6596	0.00694086
SLC35A3	rs11166383	NM_001271685	c.A41G	p.D14G	0.0428	0.00710206
BTN3A1	rs41266839	NM_001145008	c.G689C	p.R230T	0.0814	0.00713079
BTN2A2	rs2072803	NM_001197240	c.G763C	p.A255P	0.1122	0.00720822
LEPR	rs1805094	NM_001198687	c.G1968C	p.K656N	0.1731	0.00728853
DNAAF1	rs11644164	NM_001318756	c.C797T	p.P266L	0.3707	0.00729053
TSPAN6	rs1802288	NM_001278740	c.G58A	p.A20T	0.1686	0.00732864
KRTAP19-6;KRTAP19-6	rs5843453	NM_181612	c.171delC	p.Y58Tfs*28	0.7064	0.00734488
AKAP3	rs12366671	NM_001278309	c.T1499C	p.I500T	0.1493	0.00778204
ARHGEF37	rs1135093	NM_001001669	c.A1810G	p.M604V	0.7138	0.0078114
NDOR1	rs113809617	NM_001144026	c.C88G	p.R30G	0.1385	0.00786333
GZMH	rs140193391	NM_001270780	c.C280G	p.P94A	0.0063	0.00787942
NUDCD1	rs2980619	NM_001128211	c.A669C	p.L223F	0.5441	0.00799583
PUM3	rs2173904	NM_014878	c.G866C	p.R289P	0.5545	0.00799583
ZNF844	rs8102258	NM_001136501	c.T986C	p.V329A	0.0641	0.00806819
BRAT1	rs4721764	NM_001350626	c.C1894T	p.R632W	0.2089	0.00816445
ZFP28	rs379214	NM_001308440	c.T997C	p.Y333H	0.5301	0.00829208
LGR6	rs788795	NM_001017404	c.T1358C	p.V453A	0.6177	0.00829565
APOA4	rs5110	NM_000482	c.G1140T	p.Q380H	0.0804	0.00830485
PCDH15	rs2135720	NM_001142765	c.G2573A	p.R858Q	0.2016	0.00830926
TNK2	rs56260729	NM_001308046	c.C2270T	p.P757L	0.2248	0.00840087
WDR90	rs11866949	NM_145294	c.T4663C	p.C1555R	0.131	0.00842942
CCND3	rs1051130	NM_001136125	c.T559G	p.S187A	0.5508	0.00847304
MESP1	rs763577487	NM_018670	c.156_157insCCGAGCCCCGT	p.A53Pfs*21	0.2613	0.00850625
GRIN3B	rs10401454	NM_138690	c.C3116G	p.P1039R	0.3056	0.00872582
PLCD1	rs61755441	NM_001130964	c.G754A	p.D252N	0.0489	0.00888044
ATP10D	rs33995001	NM_020453	c.C128T	p.T43I	0.4306	0.00890725
BIN2	rs7954976	NM_001364781	c.A1423G	p.N475D	0.8935	0.00903017
CELA1	rs17860364	NM_001971	c.A728G	p.Q243R	0.1067	0.00903017
AP5Z1	rs77890266	NM_001364858	c.G1061A	p.R354Q	0.0236	0.00907944
OR51M1	rs2736531	NM_001004756	c.T770G	p.L257R	0.3758	0.0091176
GBP3	rs17433780	NM_001319180	c.T1069C	p.C357R	0.3158	0.00919131
GBP3	rs10493821	NM_001319180	c.G1003A	p.V335M	0.3151	0.00919131
PTK2B	rs751019	NM_173175	c.A2387C	p.K796T	0.4639	0.00920863
PDE4DIP	rs34169189	NM_001002811	c.G2838A	p.M946I	0.1514	0.00939079
MAGEC1	rs62611965	NM_005462	c.C1217G	p.S406C	0.0879	0.00939693
MAGEC1	rs138268726	NM_005462	c.T1229C	p.I410T	0.0892	0.00939693
CER1	rs3747532	NM_005454	c.C194G	p.A65G	0.3193	0.00942461
TBC1D10B	rs71389465	NM_015527	c.G633C	p.E211D	0.0446	0.00950721
C19orf57	rs3745456	NM_001345843	c.T91C	p.C31R	0.2258	0.00952573
SPAG17	rs12133381	NM_206996	c.G428A	p.R143Q	0.0541	0.00953068
FAT4	rs73849225	NM_001291285	c.C9649T	p.H3217Y	0.0684	0.00953068
PCM1	rs17514547	NM_001352647	c.G3752A	p.R1251H	0.0284	0.00953068
SHLD1	rs237422	NM_001303479	c.C68T	p.A23V	0.2751	0.00954508
GZMH	rs20545	NM_001270780	c.G251A	p.R84Q	0.087	0.00957042
PRAMEF2	rs45443899	NM_023014	c.C217T	p.L73F	0.1146	0.00964567
PRAMEF4	rs200652754	NM_001009611	c.1255dupC	p.R419Pfs*7	0.1116	0.00964567
PRAMEF4	rs147865267	NM_001009611	c.G1234C	p.V412L	0.1153	0.00964567
PRAMEF4	rs74842149	NM_001009611	c.A1147C	p.N383H	0.1129	0.00964567
PRAMEF4	rs4514247	NM_001009611	c.C808T	p.R270C	0.1034	0.00964567
WDFY4	rs2170132	NM_001370153	c.T4582C	p.S1528P	0.3106	0.00964603
PPP4R1	rs329003	NM_001042388	c.A1408G	p.I470V	0.1006	0.00967772
MSH3	rs70991168	NM_002439	c.178_179insCCGCAGCGGCCGCAGCGC	p.A62_P63insAAAPAA	0.0556	0.00971101
ZNF587B	rs34871842	NM_001204818	c.G961A	p.A321T	0.0851	0.00974518
ARSE	rs35143646	NM_001282631	c.G1108A	p.G370S	0.6732	0.00975437
WDR90	rs3803697	NM_145294	c.T1610C	p.V537A	0.3675	0.0097694
DLEC1	rs144512522	NM_007337	c.5312_5314del	p.D1772del	0.1197	0.00992433
TMEM52	rs4459050	NM_178545	c.A421G	p.M141V	0.0433	0.009989
SGSH	rs9894254	NM_000199	c.G1081A	p.V361I	0.0476	0.0101333
SAMSN1	rs2822785	NM_001256370	c.C190T	p.H64Y	0.4582	0.0101473
C11orf1	rs1045282	NM_001330371	c.A356C	p.Q119P	0.284	0.0103729
ALG6	rs4630153	NM_013339	c.C911T	p.S304F	0.6847	0.0105185
SLC6A18	rs7447815	NM_182632	c.C957G	p.Y319X	0.3876	0.0106643
SUN5	rs1133358	NM_080675	c.G117T	p.E39D	0.244	0.0108006
HBQ1	rs144961211	NM_005331	c.C343G	p.P115A	0.0109	0.0108044
NBPF8	.	NM_001037501	c.G29A	p.S10N	0.0319	0.0110034
RGSL1	rs647224	NM_001137669	c.G768C	p.W256C	0.0565	0.0110034
SLC16A12	rs3740030	NM_213606	c.T49G	p.W17G	0.0907	0.0110034
ACSBG1	rs2304824	NM_001199377	c.A1885G	p.M629V	0.5009	0.0111644
INSC	rs17507577	NM_001278316	c.G730A	p.D244N	0.0839	0.0112592
BTN2A1	rs13195509	NM_001197233	c.G436A	p.V146M	0.0943	0.0112865
BTN2A1	rs3734542	NM_001197233	c.G950A	p.R317Q	0.0949	0.0112865
BTN2A1	rs3734543	NM_001197233	c.G1169C	p.G390A	0.0949	0.0112865
BTN1A1	rs35555795	NM_001732	c.C1561T	p.P521S	0.0949	0.0112865
BTN3A2	rs9358936	NM_001197246	c.A541G	p.N181D	0.111	0.0115526
EIF2AK4	rs1060499857	NM_001013703	c.2202_2203insGACGAC	p.D737_E738insDD	0.1096	0.0115556
DNAH6	rs4832089	NM_001370	c.G421A	p.V141M	0.9468	0.0116493
IGFN1	rs201190585	NM_001164586	c.C7952T	p.S2651F	0.016	0.0116493
IGFN1	rs149805659	NM_001164586	c.G8672A	p.R2891Q	0.016	0.0116493
IGFN1	rs143770388	NM_001164586	c.G9466A	p.A3156T	0.016	0.0116493
BIVM-ERCC5;ERCC5	rs2227869	NM_000123	c.G1586C	p.C529S	0.0448	0.0116493
ASB10	rs919533	NM_001142459	c.C1204A	p.P402T	0.0221	0.0116493
LAMA1	rs12961939	NM_005559	c.T4729G	p.S1577A	0.2614	0.0116922
COL6A5	rs9883988	NM_001278298	c.A6563G	p.Q2188R	0.9492	0.0117384
BNIPL	rs61751619	NM_001159642	c.C10T	p.R4C	0.1466	0.0118095
RTP4	rs1533594	NM_022147	c.G506A	p.C169Y	0.8249	0.0118773
SPAG1	rs6511	NM_003114	c.T2330C	p.M777T	0.6098	0.0119628
PRKD1	rs45471692	NM_001330069	c.96_97insTCCGGG	p.G32_P33insSG	0.0588	0.0120397
ITLN1	rs2274907	NM_017625	c.T326A	p.V109D	0.6803	0.0120729
WDR90	rs4984906	NM_145294	c.C3001A	p.P1001T	0.366	0.0120854
PZP	rs12230214	NM_002864	c.C1135G	p.L379V	0.2694	0.0121287
OBSCN	rs1188697	NM_001098623	c.G8158A	p.V2720M	0.3072	0.0122358
STOX1	rs1341667	NM_001130159	c.T457C	p.Y153H	0.6427	0.0123338
FAT1	rs3733414	NM_005245	c.T1212G	p.S404R	0.6522	0.0124993
ZNF93	rs62135329	NM_031218	c.G1168A	p.V390I	0.0537	0.0125187
VNN2	rs79036037	NM_004665	c.G913A	p.D305N	0.0169	0.0125187
MRGPRX4	rs2468774	NM_054032	c.C24G	p.F8L	0.2871	0.0125766
MRGPRX4	rs2445180	NM_054032	c.T75G	p.N25K	0.2871	0.0125766
BOD1	rs72822197	NM_138369	c.G406A	p.V136M	0.0691	0.0126203
BTN2A1	rs13195401	NM_001197233	c.G350T	p.W117L	0.0822	0.0126395
BTN2A1	rs13195402	NM_001197233	c.G351T	p.W117C	0.0822	0.0126395
OR6C70	rs60683621	NM_001005499	c.G699C	p.K233N	0.2063	0.0126486
OR6C68	rs7304753	NM_001005519	c.T328A	p.F110I	0.2064	0.0126486
DNLZ	rs3812554	NM_001080849	c.G460A	p.A154T	0.1032	0.0126571
RADIL	rs3816854	NM_018059	c.A2902G	p.T968A	0.0591	0.0126573
SLC5A9	rs78427303	NM_001011547	c.C1799T	p.A600V	0.0911	0.0126615
CDRT1	rs79385100	NM_001282540	c.A1930C	p.N644H	0.1354	0.0126706
EPHA8	rs999765	NM_020526	c.G1834C	p.E612Q	0.1013	0.0126762
CEP164	rs573455	NM_001271933	c.A3365G	p.Q1122R	0.547	0.0127196
CCDC61	rs2287306	NM_001267723	c.A1166G	p.Q389R	0.7662	0.0127598
MUC3A	.	NM_005960	c.C1748A	p.T583N	0.0006	0.0128016
NBPF12	.	NM_001278141	c.2794_2795insACGTATTGG	p.L934_E935insDVL	0.1349	0.0128017
KSR1	rs2293180	NM_001367810	c.C665T	p.A222V	0.1168	0.012911
FUT5	rs778970	NM_002034	c.C560T	p.P187L	0.4576	0.013057
RCAN1	rs8131131	NM_001331016	c.A481G	p.R161G	0.4102	0.0130613
KIF27	rs58077086	NM_001271928	c.A3148G	p.M1050V	0.2404	0.0131852
TCP11X1;TCP11X2	rs782116629	NM_001277423	c.460delG	p.A154Qfs*48	0.1223	0.0131985
ATP10D	rs4145944	NM_020453	c.G4166C	p.S1389T	0.3598	0.0132123
SCD5	rs3733227	NM_024906	c.G589C	p.E197Q	0.6606	0.0133829
ANKUB1	rs7610425	NM_001144960	c.A1156G	p.S386G	0.4024	0.0135098
DNAH11	rs4722064	NM_001277115	c.G11122T	p.V3708L	0.6804	0.0135156
OR14I1	rs41311583	NM_001004734	c.C250A	p.L84M	0.1175	0.0135332
H3F3C	rs3759295	NM_001013699	c.A116C	p.H39P	0.0576	0.0135332
TMEM40	rs61606491	NM_001284406	c.G7A	p.E3K	0.481	0.0136687
RFPL1	rs3842466	NM_021026	c.410_412del	p.L139del	0.4266	0.0137505
CARD14	rs2066964	NM_052819	c.G930C	p.R310S	0.3743	0.0137769
C4orf50	rs66721522	NM_001364690	c.T1229A	p.L410Q	0.1931	0.0138181
NINL	rs17857107	NM_001318226	c.G3050A	p.R1017H	0.1063	0.0138318
NINL	rs6115193	NM_025176	c.A2905G	p.R969G	0.1097	0.0138318
MROH2A	rs1500481	NM_001367507	c.T811C	p.Y271H	0.5578	0.0139108
MROH2A	rs6431634	NM_001367507	c.T950C	p.V317A	0.5592	0.0139108
HORMAD1	rs1336900	NM_001199829	c.C779T	p.T260I	0.3938	0.0139747
MROH2A	rs2361503	NM_001367507	c.A986G	p.E329G	0.5635	0.0140404
ITGA3	rs2230392	NM_002204	c.G2155A	p.A719T	0.0879	0.0143095
GPSM1	rs78403475	NM_015597	c.G1363C	p.A455P	0.0989	0.0143216
FCGBP	rs2542318	NM_003890	c.C8157G	p.H2719Q	0.3035	0.0144703
ZNF75A	rs17611866	NM_153028	c.T251C	p.V84A	0.2524	0.0145541
USPL1	rs7984952	NM_001321534	c.T605C	p.L202S	0.4069	0.0145543
USPL1	rs3742302	NM_001321534	c.G1862A	p.S621N	0.4064	0.0145543
ASB18	rs56247246	NM_212556	c.G722T	p.R241L	0.1034	0.014628
MTRR	rs1532268	NM_001364440	c.C524T	p.S175L	0.3664	0.014693
JMJD1C	rs10761725	NM_001322254	c.T733A	p.S245T	0.7827	0.0148324
LVRN	rs10078759	NM_173800	c.G2067C	p.L689F	0.8369	0.0150001
LLGL2	rs1671036	NM_001015002	c.G134A	p.R45H	0.5551	0.0151405
GLP1R	rs10305420	NM_002062	c.C20T	p.P7L	0.3826	0.0151797
AP5M1	rs35759976	NM_018229	c.G1435A	p.A479T	0.0684	0.0153904
OR51S1	rs11602499	NM_001004758	c.C178G	p.Q60E	0.4184	0.0153923
ZNF146	rs2070132	NM_001099638	c.G23A	p.R8K	0.3994	0.0153978
ESYT2	rs2305473	NM_020728	c.A1684G	p.S562G	0.1622	0.0154226
ESYT2	rs2305475	NM_020728	c.T1606C	p.S536P	0.1622	0.0154226
PCDHGA3	rs72790006	NM_018916	c.G991T	p.A331S	0.0278	0.0156273
PCDHGB2	rs72790010	NM_018923	c.G35C	p.R12P	0.0278	0.0156273
PCDHGA5	rs79266084	NM_018918	c.G1327A	p.A443T	0.0278	0.0156273
PCDHGB4	rs72790030	NM_003736	c.G1258A	p.V420I	0.0283	0.0156273
PCDHGA8	rs11575958	NM_014004	c.T561G	p.N187K	0.0283	0.0156273
FCHSD1	rs77115131	NM_033449	c.A1073C	p.Q358P	0.0278	0.0156273
SORT1	rs2228606	NM_001205228	c.G919C	p.E307Q	0.0156	0.0156273
CAMSAP2	rs41306231	NM_001297708	c.A889G	p.T297A	0.0119	0.0156273
NPHP4	rs183885357	NM_001291594	c.G1346A	p.R449H	0.0031	0.0156273
KANK4	rs145623004	NM_001320269	c.T517C	p.Y173H	0.0013	0.0156273
TUBGCP2	rs11101677	NM_001256618	c.G2035A	p.A679T	0.0296	0.0156273
AGAP4	rs201022774	NM_133446	c.T362C	p.L121S	0.0017	0.0156273
SORBS1	rs114494406	NM_001034954	c.G3560A	p.G1187E	0.0267	0.0156273
MUS81	rs61754785	NM_001350283	c.G1295A	p.R432H	0.0194	0.0156273
TBC1D10C	rs149140675	NM_001369495	c.G785A	p.R262Q	0.004	0.0156273
KMT2D	rs189888707	NM_003482	c.C7670T	p.P2557L	0.0061	0.0156273
OR4K15	rs45453894	NM_001005486	c.T716C	p.V239A	0.0134	0.0156273
GPATCH2L	rs117516637	NM_017972	c.C1084T	p.R362X	0.0049	0.0156273
YPEL3	rs184524218	NM_031477	c.G88T	p.V30L	0.0111	0.0156273
ZFPM1	rs10606433	NM_153813	c.606_608del	p.K204del	0.0179	0.0156273
ARMC6	rs36039745	NM_033415	c.C1222A	p.Q408K	0.0138	0.0156273
MRPL1	rs28695846	NM_020236	c.C11G	p.A4G	0.0169	0.0156273
PDZD2	rs116598198	NM_178140	c.G16A	p.D6N	0.0152	0.0156273
SYNE1	rs2306914	NM_033071	c.C16064T	p.T5355M	0.031	0.0156273
TFEC	rs35695387	NM_001018058	c.G18C	p.Q6H	0.0323	0.0156273
GOLGA1	rs35237091	NM_002077	c.A659G	p.N220S	0.0013	0.0156273
RABEPK	rs34991596	NM_005833	c.C284G	p.S95C	0.0013	0.0156273
TINAG	rs3736352	NM_014464	c.A1297C	p.I433L	0.0362	0.0156307
GOLGA6B	rs146527756	NM_018652	c.G1051T	p.V351L	0.0177	0.0158263
FOXR2	rs2375465	NM_198451	c.T857C	p.V286A	0.9734	0.0158522
MYBPHL	rs629001	NM_001010985	c.G805A	p.D269N	0.9323	0.0158692
CTBS	rs757082869	NM_004388	c.66_74del	p.L31_L33del	0.0836	0.0158692
MYO16	rs16973313	NM_001198950	c.T1220C	p.M407T	0.1252	0.0158692
FAM193A	rs17681870	NM_001256666	c.A3343G	p.I1115V	0.0378	0.0158692
SLC17A4	rs11754288	NM_005495	c.G1114A	p.A372T	0.4355	0.0160083
ASPM	rs3762271	NM_018136	c.C7939A	p.L2647I	0.4357	0.0160732
ASPM	rs41310927	NM_018136	c.A7684G	p.S2562G	0.4342	0.0160732
ELL	rs2303694	NM_006532	c.G890A	p.S297N	0.1339	0.0160861
LRRC56	.	NM_198075	c.C1567G	p.H523D	.	0.0161679
WASHC2C	rs201903251	NM_001367404	c.C1064T	p.A355V	0.0007	0.0161699
ANHX	rs36146434	NM_001191054	c.C689G	p.S230C	0.2244	0.0161738
HLA-DRB1	.	NM_001359194	c.A296G	p.Q99R	.	0.0162257
LRP5	rs3736228	NM_001291902	c.C2246T	p.A749V	0.1415	0.0162431
NPAP1L	rs113921609	NM_001282301	c.C964T	p.R322C	0.1238	0.0164591
PPM1J	rs34611728	NM_005167	c.G639T	p.L213F	0.1281	0.0164772
CATSPER4	rs12138368	NM_198137	c.G372T	p.L124F	0.0942	0.0164772
SLCO1C1	rs36010656	NM_001145944	c.C73A	p.P25T	0.0524	0.0164772
SCARA3	rs17057523	NM_016240	c.T1399C	p.F467L	0.0657	0.0164772
CHD1	rs138635992	NM_001270	c.5050_5052del	p.P1684del	0.2648	0.0165272
CTSS	rs2230061	NM_004079	c.C337T	p.R113W	0.3553	0.0166471
NT5C3B	rs1046404	NM_052935	c.C638G	p.S213C	0.7497	0.0166603
NT5C3B	rs1046403	NM_052935	c.C626T	p.A209V	0.7498	0.0166603
NUDT6	rs12648093	NM_007083	c.T340C	p.C114R	0.7422	0.0167091
NPPA	rs5065	NM_006172	c.T454C	p.X152R	0.1478	0.0167336
GRIN3B	rs2240158	NM_138690	c.C1730T	p.T577M	0.3918	0.0167914
TMCO3	rs2260335	NM_001349742	c.G1135A	p.A379T	0.1148	0.0168768
WASHC1	rs76748727	NM_182905	c.G1279A	p.G427R	0.0781	0.0169054
OR51B5	rs12273630	NM_001005567	c.G460A	p.V154I	0.0517	0.0169151
OR51B5	rs57900141	NM_001005567	c.A262G	p.R88G	0.0522	0.0169151
OR51B5	rs57273781	NM_001005567	c.C233A	p.T78K	0.0517	0.0169151
OR51B5	rs147062602	NM_001005567	c.197_213del	p.A66Gfs*48	0.051	0.0169151
IVD	rs2289331	NM_001354599	c.T248C	p.V83A	0.6557	0.0170022
IVD	.	NM_001354599	c.315_316del	p.F106Sfs*66	0.3443	0.0170022
SLC17A1	rs1165196	NM_005074	c.C806T	p.T269I	0.5476	0.0170827
OBSCN	rs437129	NM_001098623	c.G9898A	p.A3300T	0.3037	0.0172532
DUPD1	rs11594934	NM_001003892	c.G196A	p.D66N	0.0659	0.0172755
MCPH1	rs1057091	NM_001363980	c.C2203T	p.P735S	0.314	0.0172794
ZNF683	rs144078461	NM_001114759	c.727_750del	p.L243_W250del	0.097	0.0173489
COQ2	rs6818847	NM_001358921	c.G46T	p.V16L	0.6982	0.0174972
MKI67	rs45438392	NM_001145966	c.G4370C	p.R1457T	0.0117	0.0175855
MAN2B1	rs34544747	NM_000528	c.G1441T	p.A481S	0.0144	0.0175855
EPHA2	rs35903225	NM_001329090	c.G2465A	p.R822H	0.0272	0.0175855
TIRAP	rs8177399	NM_001318776	c.C37T	p.R13W	0.0217	0.0175855
SBF2	rs117957652	NM_030962	c.C3292G	p.L1098V	0.0261	0.0175855
DCAF4	rs17856583	NM_181341	c.C820T	p.L274F	0.0302	0.0175855
ZFYVE1	rs45476195	NM_001281734	c.G358A	p.V120M	0.03	0.0175855
PLEKHG4	rs17680862	NM_001129731	c.G3026C	p.S1009T	0.0269	0.0175855
CPNE7	rs455527	NM_014427	c.T229C	p.F77L	0.0567	0.0175855
CDC6	rs4135012	NM_001254	c.G883A	p.D295N	0.0232	0.0175855
HIGD1B	rs2231650	NM_016438	c.G259A	p.D87N	0.0232	0.0175855
KLF1	rs112631212	NM_006563	c.A115C	p.M39L	0.0123	0.0175855
GCDH	rs113720193	NM_013976	c.G1246A	p.V416I	0.0122	0.0175855
GADD45GIP1	rs140839998	NM_052850	c.C235G	p.P79A	0.0122	0.0175855
IL1R1	rs28362304	NM_001320983	c.C599T	p.T200M	0.006	0.0175855
CNTNAP5	rs34165507	NM_001367498	c.C3587T	p.T1196M	0.0237	0.0175855
ILKAP	rs34371548	NM_030768	c.A198G	p.I66M	0.012	0.0175855
TRAPPC12	rs200381361	NM_001321102	c.C733T	p.P245S	0.0119	0.0175855
ABHD14A	rs79186892	NM_015407	c.G475A	p.D159N	0.0297	0.0175855
ARHGEF38	rs148016102	NM_001242729	c.G175T	p.E59X	0.0008	0.0175855
PLEKHG1	rs148178393	NM_001329803	c.A1886G	p.D629G	0.0097	0.0175855
AP5Z1	rs11549839	NM_014855	c.C281G	p.S94C	0.0236	0.0175855
AP5Z1	rs11549840	NM_014855	c.G333C	p.Q111H	0.0236	0.0175855
RADIL	rs117943885	NM_018059	c.G2512A	p.V838M	0.0235	0.0175855
RADIL	rs187128776	NM_018059	c.A2369G	p.N790S	0.0236	0.0175855
RADIL	rs144507770	NM_018059	c.G925C	p.G309R	0.0228	0.0175855
TMC1	rs376040866	NM_138691	c.237_239del	p.E83del	0.0138	0.0175855
CCDC78	rs2071950	NM_001031737	c.T754C	p.W252R	0.4813	0.0177954
LDLRAP1	rs6687605	NM_015627	c.T604C	p.S202P	0.5385	0.0179164
MBIP	rs2899849	NM_001144891	c.T20A	p.L7H	0.9488	0.0179601
C17orf97	.	NM_001013672	c.952_1011del	p.K330_P349del	0.0183	0.0181433
APOA4	rs5104	NM_000482	c.G440A	p.S147N	0.8688	0.0181529
MTHFSD	rs34005514	NM_001159377	c.C133G	p.L45V	0.0431	0.0181795
NAPSA	rs11670727	NM_004851	c.G928A	p.A310T	0.0528	0.0181795
ANKEF1	rs524625	NM_198798	c.G1235A	p.G412E	0.2504	0.0185023
EME1	rs3760413	NM_001166131	c.A207C	p.E69D	0.8826	0.0185104
GABRE	rs1139916	NM_004961	c.T304G	p.S102A	0.6841	0.0185492
SLC5A6	rs1395	NM_021095	c.C1442T	p.S481F	0.698	0.0185678
MTCL1	rs1965665	NM_015210	c.A1502G	p.Q501R	0.3648	0.01861
RHOT2	rs3752487	NM_001352282	c.T2C	p.M1?	0.0964	0.0187681
ZNF195	rs62619253	NM_007152	c.C653G	p.P218R	0.1219	0.018775
CELA1	rs17860299	NM_001971	c.C130T	p.R44W	0.1123	0.0188223
RP1L1	rs535482422	NM_178857	c.5584_5604del	p.E1862_G2392delinsPESEDVEAPEAEGEAQPESEDVETPEAEWEVQPESEGAEAPEAEKEAQPETESVEALETEGEDEPESEGAEAQEAEEAAQEAEGQTQPESEVIESQEAEEEAQPESEDVEALEVEVETQEAEGEAQPESEDVEAPEAEGEMQEAEEEAQPESDGVEAQPKSEGEEAQEVEGETQKTEGDAQPESDGVEAPEAEEEAQEAEGEVQEAEGEAHPESEDVDAQEAEGEAQPESEGVEAPEAEGEAQKAEGIEAPETEGEAQPESEGIEAPEAEGEAQPESEGVEAQDAEGEAQPESEGIEAQEAEEEAQPELEGVEAPEAEGEAQPESEGIEAPEAEGEAQPELEGVEAPEAEEEAQPEPEGVETPEAEGEAQPESEGETQGE…	0.1102	0.0188551
MTCL1	rs35739383	NM_015210	c.T725C	p.M242T	0.5942	0.0189533
DISP2	rs1898883	NM_033510	c.C139G	p.P47A	0.6633	0.0190369
HLA-A	rs3173420	NM_001242758	c.G413T	p.R138L	0.0554	0.019055
HLA-A	rs757622018	NM_001242758	c.414_415insAA	p.Q139Nfs*13	0.0525	0.019055
PLXND1	rs2255703	NM_015103	c.A2608G	p.M870V	0.3856	0.019102
MYCBPAP	rs8064455	NM_001366294	c.G600C	p.E200D	0.1693	0.0191355
MALRD1	rs12256835	NM_001142308	c.T5163G	p.H1721Q	0.1823	0.0193606
UBE2O	rs3803739	NM_022066	c.G3619A	p.G1207S	0.5978	0.0194359
MYLK	rs28497577	NM_053025	c.C62A	p.P21H	0.0874	0.0195515
ETV7	rs2234079	NM_001207041	c.C182T	p.P61L	0.0128	0.0195604
RPSAP58	rs34364867	NM_001355283	c.G30T	p.M10I	0.3897	0.0196716
OR52L1	rs4237768	NM_001005173	c.C889T	p.R297W	0.1726	0.0197516
HLA-A	rs3173419	NM_001242758	c.G418C	p.D140H	0.051	0.0198272
SUCLG2	rs35494829	NM_003848	c.A1186G	p.T396A	0.1154	0.0199572
GRIN3B	rs10666583	NM_138690	c.1396_1397insCGTT	p.G466Afs*18	0.3043	0.0199644
ANO1	rs3740722	NM_018043	c.G2947A	p.G983R	0.1222	0.0200194
PRKRIP1	rs6951185	NM_024653	c.T19G	p.S7A	0.0753	0.0200194
OR51S1	rs12361955	NM_001004758	c.C790T	p.L264F	0.4187	0.0201611
RBMXL1	rs201168911	NM_019610	c.G232A	p.A78T	0.1341	0.020247
RPL28	rs11672075	NM_001363697	c.C388T	p.R130C	0.4119	0.0202774
FOXN1	rs2071587	NM_003593	c.C205T	p.R69C	0.0821	0.0203787
EPAS1	rs59901247	NM_001430	c.A2296C	p.T766P	0.0162	0.020444
PLPP7	rs2966332	NM_032728	c.C521T	p.T174M	0.7459	0.0204685
RLIM	rs201164156	NM_016120	c.T1411C	p.S471P	0.0005	0.0204947
UBASH3A	rs17114930	NM_001001895	c.C1284G	p.D428E	0.0399	0.0205106
SLC6A18	rs7705355	NM_182632	c.C95T	p.T32I	0.9523	0.0205106
HDHD5	rs35665085	NM_017829	c.C446T	p.T149M	0.0563	0.0205848
COL6A5	rs73868680	NM_001278298	c.G7765A	p.A2589T	0.147	0.0205848
INPP4A	rs2278206	NM_001134225	c.A1795G	p.T599A	0.2514	0.0206146
UNC50	rs1062847	NM_001330354	c.T2A	p.M1?	0.2572	0.0206146
SOX1	rs137969745	NM_005986	c.1139_1140insGGGCGT	p.V382_N383insGV	0.0906	0.020714
FYCO1	rs13079478	NM_024513	c.C3003A	p.N1001K	0.1094	0.0208127
FYCO1	rs33910087	NM_024513	c.C1339T	p.R447C	0.1096	0.0208127
ZAN	.	NM_003386	c.5768delG	p.C1923Ffs*18	0.3382	0.0210113
ABHD17A	rs4807160	NM_031213	c.A430G	p.K144E	0.621	0.0211643
MUC5AC	.	NM_001304359	c.C8158T	p.P2720S	0.2024	0.0211849
MUC5AC	.	NM_001304359	c.G10441A	p.G3481S	0.2024	0.0211849
DRC1	rs35313480	NM_145038	c.G2200A	p.V734M	0.0616	0.0211921
LRRC49	rs3834543	NM_001199017	c.1069_1071del	p.Q359del	0.4618	0.0212301
KRTAP6-3	rs9305426	NM_181605	c.A152C	p.Y51S	0.6023	0.0212314
CENPU	rs902174	NM_024629	c.G46A	p.G16S	0.2541	0.0212974
PRF1	rs35947132	NM_001083116	c.C272T	p.A91V	0.045	0.0215259
TMC8	rs145016347	NM_152468	c.T77C	p.M26T	0.0304	0.0215259
ALOXE3	rs112227180	NM_001165960	c.C298G	p.R100G	0.032	0.0215259
MUC5AC	rs878989392	NM_001304359	c.C4438G	p.P1480A	0.4022	0.0217325
TMEM132B	rs16919359	NM_001286219	c.C509T	p.A170V	0.2505	0.0217756
SLC39A12	rs2478568	NM_001282734	c.G508A	p.V170I	0.6369	0.0218427
OR4A47	rs7103557	NM_001005512	c.A310C	p.I104L	0.6252	0.0218427
OR4A47	rs7103992	NM_001005512	c.G433A	p.V145M	0.6245	0.0218427
DHX58	rs35118457	NM_024119	c.G284A	p.R95Q	0.0567	0.0218737
DLL3	rs55741253	NM_016941	c.T425A	p.L142Q	0.0802	0.0218737
CABIN1	rs17854874	NM_001201429	c.G2408A	p.R803Q	0.072	0.0220377
SOWAHB	rs13140552	NM_001029870	c.C871G	p.P291A	0.0733	0.0220377
CLIP2	rs2522943	NM_032421	c.G2825C	p.R942P	0.9787	0.0220675
GRHL3	rs6694170	NM_198174	c.G1696A	p.E566K	0.0472	0.0220675
CLSTN1	rs35331030	NM_014944	c.G497A	p.G166E	0.0196	0.0220675
GLT8D2	rs17035120	NM_001316967	c.G109A	p.A37T	0.0308	0.0220675
MYO16	rs911973	NM_001198950	c.T609A	p.D203E	0.0289	0.0220675
OTOP3	rs34805215	NM_001272005	c.G1414A	p.E472K	0.0134	0.0220675
ANKZF1	rs13007650	NM_001042410	c.A177C	p.R59S	0.0092	0.0220675
MRPL19	rs41382847	NM_014763	c.G313A	p.V105I	0.0092	0.0220675
EMILIN3	rs61739314	NM_052846	c.C1832G	p.A611G	0.0345	0.0220675
APCDD1L	rs7265854	NM_153360	c.T238C	p.Y80H	0.0305	0.0220675
PHF21B	rs114948338	NM_001242450	c.G382A	p.A128T	0.0165	0.0220675
DSP	rs2076299	NM_004415	c.A4535G	p.Y1512C	0.0379	0.0220675
SYNGR1	rs149306472	NM_004711	c.605_606insCAA	p.P202_T203insN	0.6662	0.0220903
FRA10AC1	rs2275438	NM_001347712	c.C233G	p.T78R	0.524	0.0220953
ZAN	.	NM_003386	c.5764_5766del	p.H1922del	0.5103	0.0220953
CLCA4	.	NM_012128	c.2640_2641insCCTACT	p.P887_D888insTP	.	0.0222024
CASKIN2	rs7503373	NM_001142643	c.A2426G	p.E809G	0.9177	0.0223435
NUP62	rs1062798	NM_001193357	c.G848C	p.S283T	0.3886	0.0223505
IER5	rs1416829	NM_016545	c.C580G	p.R194G	0.3619	0.022489
BRWD1	rs1041439	NM_018963	c.T5096C	p.L1699P	0.9309	0.0225227
MBIP	rs3168891	NM_001144891	c.A66C	p.R22S	0.9512	0.0225564
ZNF804A	rs12477430	NM_194250	c.A2240G	p.H747R	0.6994	0.022605
ITM2C	rs2289235	NM_001012516	c.G157A	p.G53S	0.4865	0.0226419
TACC3	rs34205238	NM_006342	c.G427A	p.E143K	0.1795	0.0226552
ERICH6B	rs11618506	NM_182542	c.T908C	p.L303P	0.0533	0.0227199
PATJ	rs1286823	NM_001350145	c.A1085C	p.E362A	0.1172	0.0227265
CA3	rs20571	NM_005181	c.G91A	p.V31I	0.6086	0.0229534
TRIM25	rs205498	NM_005082	c.C1073T	p.P358L	0.7351	0.0230074
FYCO1	rs13059238	NM_024513	c.A3001G	p.N1001D	0.1105	0.0230696
CLCNKA	rs9442189	NM_001042704	c.G23A	p.R8H	0.0213	0.0231415
OR52E6	rs61735020	NM_001005167	c.G712A	p.A238T	0.0318	0.0231415
ACOT2	rs56069624	NM_001364178	c.A272G	p.E91G	0.0225	0.0231415
ACOT4	rs45522539	NM_152331	c.G539C	p.G180A	0.022	0.0231415
CAPN15	rs74988150	NM_005632	c.G926A	p.R309H	0.0145	0.0231415
CAPN15	rs76534191	NM_005632	c.T1067C	p.V356A	0.0152	0.0231415
CAPN15	rs116683117	NM_005632	c.T1280C	p.L427P	0.0146	0.0231415
ASCC2	rs61736786	NM_001369942	c.G1178A	p.R393Q	0.0305	0.0231415
TRIM41	rs17714046	NM_201627	c.T1516C	p.Y506H	0.048	0.0231415
AMZ1	rs55919423	NM_001284355	c.C874T	p.R292X	0.0291	0.0231415
GOLGA2	rs41276654	NM_001366246	c.G2250C	p.R750S	0.0386	0.0231415
CGB7	rs56106646	NM_033142	c.T71C	p.M24T	0.231	0.0231434
CGB7	rs62127883	NM_033142	c.A70C	p.M24L	0.2362	0.0231434
CGB7	rs35728583	NM_033142	c.G65A	p.R22K	0.2493	0.0231434
ZNF578	rs161931	NM_001099694	c.G712A	p.E238K	0.6186	0.0231453
TMEM176B	rs10230657	NM_001362691	c.G40C	p.E14Q	0.4479	0.0232647
PMF1;PMF1-BGLAP	rs11540816	NM_001199653	c.C410T	p.P137L	0.012	0.0232875
NTRK1	rs6336	NM_001012331	c.C1792T	p.H598Y	0.057	0.0232875
NTRK1	rs6339	NM_001012331	c.G1820T	p.G607V	0.0571	0.0232875
DOK2	rs34215892	NM_001317800	c.C359T	p.P120L	0.0321	0.0232875
ANKRD18A	rs2993206	NM_147195	c.G2699C	p.G900A	0.0235	0.0232875
ANKRD18A	rs2996335	NM_147195	c.C2690T	p.A897V	0.0235	0.0232875
KRT32	rs2071563	NM_002278	c.C1184T	p.T395M	0.3799	0.0233115
ZNF844	rs76842919	NM_001136501	c.A797G	p.N266S	0.0627	0.0233791
IL12RB2	rs2307145	NM_001258215	c.G1278C	p.Q426H	0.0474	0.0234176
NUP210L	rs11264875	NM_001159484	c.G4471A	p.V1491I	0.2881	0.023502
CACNA1I	rs2294369	NM_001003406	c.G5239A	p.G1747R	0.2282	0.0236563
ADGRG6	rs11155242	NM_001032394	c.A688C	p.K230Q	0.196	0.0237536
TMTC4	rs946837	NM_001286453	c.G922A	p.V308I	0.3013	0.023754
AP4B1	rs1217401	NM_001308312	c.T935C	p.L312S	0.3197	0.0238495
NBPF12	.	NM_001278141	c.A1801G	p.K601E	0.1468	0.0238713
NSMCE1	rs17856580	NM_145080	c.A140G	p.N47S	0.1797	0.0238776
TIGD4	rs4696354	NM_145720	c.A1315G	p.I439V	0.6216	0.0240078
TMEM177	rs11684353	NM_001105198	c.G86C	p.G29A	0.1436	0.0240084
FGFBP2	rs758329	NM_031950	c.C268T	p.P90S	0.4603	0.0240498
PARP9	rs34006803	NM_001146102	c.C62T	p.S21L	0.111	0.0241094
LAMA1	rs62081533	NM_005559	c.A4975G	p.I1659V	0.2134	0.0241297
STOX1	rs10509305	NM_001130161	c.A1824C	p.E608D	0.2189	0.0241564
PKD1L3	rs1035543	NM_181536	c.C3528G	p.S1176R	0.3299	0.0241594
SLC22A24	rs4963245	NM_001136506	c.C514G	p.R172G	0.3227	0.0242747
ACLY	rs2304497	NM_001096	c.A525C	p.E175D	0.1165	0.0243163
MYCBPAP	rs9890721	NM_001366294	c.C2089T	p.R697W	0.529	0.0244277
KRT2	rs2634041	NM_000423	c.A301G	p.S101G	0.06	0.0245339
RNF207	rs12070387	NM_207396	c.C284T	p.A95V	0.0252	0.0246803
GSTP1	rs1138272	NM_000852	c.C341T	p.A114V	0.0844	0.0246803
WDSUB1	rs16843852	NM_001330279	c.A137C	p.K46T	0.0411	0.0246803
ENTR1	rs3812577	NM_001039708	c.G692A	p.R231Q	0.1233	0.0246803
DNAH5	rs2277046	NM_001369	c.A12658G	p.T4220A	0.0873	0.0247232
CHAT	rs1880676	NM_001142933	c.G19A	p.D7N	0.2477	0.024809
CHAT	rs3810950	NM_001142929	c.G4A	p.A2T	0.2478	0.024809
GSTM1	rs1065411	NM_000561	c.G519C	p.K173N	0.349	0.0248276
CYP4V2	rs13146272	NM_207352	c.C775A	p.Q259K	0.6398	0.0249744
OR52L1	rs4436525	NM_001005173	c.C418T	p.R140C	0.2267	0.0250664
RAD51D	rs4796033	NM_133629	c.G158A	p.R53Q	0.1443	0.025124
CACNA1E	rs704326	NM_001205294	c.G5806A	p.A1936T	0.4635	0.0252662
PLPP6	rs34250374	NM_203453	c.A19G	p.S7G	0.1311	0.025276
TSPAN16	rs318687	NM_012466	c.C698G	p.S233C	0.055	0.0253316
CRTC2	rs11264680	NM_181715	c.A439G	p.M147V	0.3063	0.0255772
HACD1	rs1053926	NM_014241	c.C679T	p.H227Y	0.2835	0.025618
ZAN	rs76325149	NM_003386	c.C7532T	p.A2511V	0.0766	0.0261137
GPR1	rs3732083	NM_001098199	c.A919G	p.I307V	0.4401	0.0261281
OR51Q1	rs10838092	NM_001004757	c.C437T	p.T146I	0.3941	0.0261525
OR51Q1	rs10838093	NM_001004757	c.T457C	p.C153R	0.3937	0.0261525
OR51Q1	rs10838094	NM_001004757	c.G463A	p.V155I	0.3936	0.0261525
OR51Q1	rs10838095	NM_001004757	c.G533A	p.R178H	0.3941	0.0261525
OR51Q1	rs2736586	NM_001004757	c.G631A	p.V211M	0.3943	0.0261525
OR51Q1	rs2647574	NM_001004757	c.C706T	p.R236X	0.3944	0.0261525
OR51Q1	rs2647573	NM_001004757	c.T923C	p.F308S	0.3945	0.0261525
PRRG4	rs34139105	NM_024081	c.C527A	p.P176Q	0.0896	0.0261622
SPATA13	rs7330736	NM_153023	c.C58T	p.R20W	0.0466	0.0261622
XRCC4	rs28360135	NM_001318012	c.T401C	p.I134T	0.0387	0.0261622
CUX1	rs2230103	NM_001202544	c.A1585G	p.I529V	0.0308	0.0261622
C4orf50	rs6839295	NM_001364690	c.A3688G	p.I1230V	0.3285	0.0264556
TRMT12	rs3812475	NM_017956	c.T82C	p.W28R	0.4748	0.0264556
PKHD1	rs9381994	NM_138694	c.A12143G	p.Q4048R	0.5506	0.0264972
PFAS	rs9891699	NM_012393	c.C55T	p.P19S	0.8052	0.0265223
CD200R1L	rs4682119	NM_001008784	c.G338T	p.R113L	0.2049	0.0265988
ADAT1	rs3743598	NM_001324452	c.C238A	p.H80N	0.2213	0.0266006
RALY	rs10649600	NM_007367	c.641_642insCAG	p.A214_G215insS	0.647	0.026992
ZNF154	rs2188736	NM_001085384	c.C544G	p.L182V	0.1655	0.0271067
TMC6	rs2748427	NM_001127198	c.T373C	p.W125R	0.2097	0.02719
GZMB	rs8192917	NM_001346011	c.G128A	p.R43Q	0.7725	0.0272387
OR6C68	rs12579181	NM_001005519	c.G926T	p.R309L	0.2081	0.0273055
GZMB	rs11539752	NM_001346011	c.C244G	p.P82A	0.2288	0.0273765
MUC16	rs796735167	NM_024690	c.A41726C	p.H13909P	0	0.0275617
TJP2	rs34774441	NM_001170415	c.G2016A	p.M672I	0.0622	0.0276792
COL6A5	rs819085	NM_001278298	c.G6614A	p.G2205D	0.9504	0.0277098
PRAMEF10	rs879588695	NM_001039361	c.C881T	p.P294L	0.0233	0.0277098
MACC1	rs4721888	NM_182762	c.C91G	p.L31V	0.0798	0.0277098
SLC15A5	rs1852450	NM_001170798	c.G755T	p.R252L	0.442	0.0277868
NUP58	rs11556093	NM_001008564	c.G100A	p.A34T	0.5243	0.0278385
SVEP1	rs1889323	NM_153366	c.A4246C	p.K1416Q	0.1703	0.0278539
OR6A2	rs7122644	NM_003696	c.C65T	p.A22V	0.2867	0.0278845
WDR90	rs13337278	NM_145294	c.G494C	p.S165T	0.1289	0.0278963
SCN9A	rs6746030	NM_001365536	c.T3481C	p.W1161R	0.8633	0.0278963
CFAP74	rs28633659	NM_001304360	c.G4561A	p.E1521K	0.0436	0.0279659
CFAP74	rs45489198	NM_001304360	c.A3397G	p.N1133D	0.0436	0.0279659
ABCB8	rs4148844	NM_001282292	c.G403A	p.V135I	0.0452	0.0279659
PCSK5	rs2842480	NM_001190482	c.A3236C	p.E1079A	0.2247	0.0280869
PCSK5	rs2643325	NM_001190482	c.G3268A	p.G1090S	0.2248	0.0280869
PCDHGB2	rs13171859	NM_018923	c.G172A	p.V58I	0.1277	0.0282636
YIPF7	rs2348353	NM_182592	c.G160A	p.A54T	0.0729	0.0283489
LOC100129307	rs4052459	NM_001310140	c.T769C	p.S257P	0.9287	0.0286268
LOC100129307	rs4310744	NM_001310140	c.A361G	p.M121V	0.0707	0.0286268
LOC100129307	rs4562958	NM_001310140	c.G316A	p.V106M	0.0708	0.0286268
ANXA10	rs6836994	NM_007193	c.A211C	p.M71L	0.5838	0.0287048
ADAM19	rs1422795	NM_033274	c.A850G	p.S284G	0.3384	0.0287077
HIPK4	rs11670988	NM_144685	c.G905A	p.R302Q	0.1022	0.0287121
CBLC	rs35106910	NM_001130852	c.A458C	p.K153T	0.0451	0.0287121
COL20A1	rs6011729	NM_020882	c.C1835T	p.T612M	0.0531	0.0287121
MUC17	rs79819548	NM_001040105	c.C3673T	p.P1225S	0.0544	0.0287121
SYNE1	rs4645434	NM_033071	c.G11967T	p.E3989D	0.6128	0.0287699
MIEF2	rs3889402	NM_001144900	c.G610T	p.A204S	0.1056	0.0288162
MIEF2	rs12603700	NM_139162	c.G971A	p.G324E	0.1041	0.0288162
C17orf97	rs4581766	NM_001013672	c.G166A	p.E56K	0.1009	0.0289061
OR14I1	rs4509608	NM_001004734	c.G148A	p.D50N	0.8801	0.0289106
FOLR3	.	NM_000804	c.319_320del	p.Y107*	0.9235	0.0289106
OR14I1	rs55871516	NM_001004734	c.A647G	p.Y216C	0.1204	0.0289106
GZMB	rs2236338	NM_001346011	c.T703C	p.Y235H	0.2284	0.0289365
TMEM200C	rs7506026	NM_001080209	c.A1492G	p.S498G	0.0624	0.0289486
ADAMTS12	rs25754	NM_001324512	c.C4229T	p.T1410I	0.3916	0.0289628
XKR3	rs9605146	NM_001318251	c.C695T	p.P232L	0.3777	0.0290417
AGXT	rs34116584	NM_000030	c.C32T	p.P11L	0.2006	0.0290672
ANKEF1	rs652633	NM_198798	c.T971A	p.L324Q	0.2704	0.0297215
LAMA2	rs2306942	NM_000426	c.G3412A	p.V1138M	0.0438	0.0297721
CDRT1	rs62070401	NM_001282540	c.C1232T	p.T411M	0.1731	0.0298892
CDRT1	rs3826385	NM_001282540	c.A1132G	p.N378D	0.1724	0.0298892
SEZ6L2	rs11649499	NM_001243333	c.G89C	p.R30P	0.8275	0.0301451
PRRT4	rs56272205	NM_001114726	c.G401A	p.R134Q	0.1579	0.0303792
FAM20C	rs771282640	NM_020223	c.951_952insGACAGGTGAGCCCTTCCTTCCTCCCTCCATCCGC	p.V261_262insAMKSGGTQLKLIMTFQNYGQALFKPMKQTREQETPPDFFYFSDYERHNAEIAAFHLDR*	0.3896	0.0303902
CMTR2	rs3096381	NM_001324378	c.C1823A	p.T608K	0.1707	0.0305197
ATP8B4	rs16963151	NM_024837	c.A674G	p.N225S	0.2316	0.0305268
MYH13	rs116935297	NM_003802	c.C5464T	p.R1822W	0.0157	0.030632
RP1L1	rs77968698	NM_178857	c.C5519G	p.A1840G	0.0384	0.030632
RP1L1	rs79019225	NM_178857	c.G5447A	p.G1816D	0.0385	0.030632
BCL9	rs3820129	NM_004326	c.C2011T	p.P671S	0.421	0.0306684
ZNF527	rs4452075	NM_032453	c.A638G	p.H213R	0.1605	0.0307428
ANO7	rs7590653	NM_001370694	c.G2572A	p.E858K	0.2238	0.0310167
FRMPD2	rs74758262	NM_001318191	c.A2827G	p.I943V	0.1624	0.0310707
KIAA1671	rs17667531	NM_001145206	c.A1316G	p.K439R	0.2759	0.0310966
NRAP	rs11196389	NM_001322945	c.T4484C	p.L1495P	0.1203	0.0311123
PDZRN4	rs10879831	NM_001164595	c.G346C	p.G116R	0.6368	0.0311652
LINC01638	rs56252116	NM_001350812	c.A380G	p.Q127R	0.0426	0.031169
MPEG1	rs7926933	NM_001039396	c.C1655T	p.P552L	0.1173	0.0312106
BBX	rs34531902	NM_001142568	c.1191_1193del	p.E399del	0.1189	0.0312106
OBSCN	rs1757153	NM_001098623	c.G2722A	p.A908T	0.3868	0.0312934
SEMA5B	rs2303983	NM_001256348	c.A2801G	p.D934G	0.831	0.0313398
COBL	rs2240090	NM_001346442	c.G1819A	p.V607I	0.6568	0.0313775
SPAG17	rs17185492	NM_206996	c.A473T	p.E158V	0.2061	0.0314241
FEZ2	rs2287104	NM_001042548	c.A116G	p.E39G	0.734	0.0314249
HLA-C	.	NM_001243042	c.G379C	p.V127L	.	0.0314447
KRT24	rs2462961	NM_019016	c.A1285G	p.K429E	0.439	0.0314479
ATOH8	rs17851881	NM_032827	c.T449C	p.L150P	0.5647	0.0315793
CDRT1	rs28445278	NM_006382	c.G2122A	p.V708M	0.8548	0.0316324
LNPK	rs935492	NM_001305008	c.G52A	p.A18T	0.1914	0.0317219
FOCAD	rs3206852	NM_017794	c.A4117G	p.T1373A	0.4131	0.0317251
DIAPH1	.	NM_001079812	c.1823_1824insTCCTCCTCCTCC	p.P611_L612insPPPP	.	0.0318672
PKHD1L1	rs1783147	NM_177531	c.C9150G	p.H3050Q	0.3676	0.0319725
OBSCN	rs453140	NM_001098623	c.C4595T	p.A1532V	0.2895	0.0320316
CASR	rs1801725	NM_000388	c.G2956T	p.A986S	0.14	0.0321099
AKAP3	rs200178782	NM_001278309	c.2102dupG	p.D702Rfs*4	0.1231	0.0321687
AKAP3	rs67512580	NM_001278309	c.2098delT	p.S700Lfs*7	0.1234	0.0321687
PCDHGA2	rs66823521	NM_018915	c.T2416C	p.F806L	0.1297	0.0321687
ANO2	rs3741903	NM_001278596	c.T335C	p.V112A	0.1971	0.0322039
RFPL1	rs3804076	NM_021026	c.T380C	p.M127T	0.4206	0.032235
CHRNA9	rs55633891	NM_017581	c.C944T	p.A315V	0.1312	0.0322943
ARMS2	rs10490923	NM_001099667	c.G8A	p.R3H	0.1257	0.0324474
MANSC1	rs3741798	NM_018050	c.G163A	p.V55I	0.1179	0.0324474
CERS5	rs2242507	NM_001331071	c.C1063T	p.L355F	0.257	0.0325312
CREB3L4	rs11264743	NM_001255978	c.C283T	p.P95S	0.2955	0.0325547
PARP4	rs113301501	NM_006437	c.C3509T	p.T1170I	0.1586	0.0326972
ZNF568	rs1667354	NM_001204839	c.A287G	p.D96G	0.5278	0.0327643
ZNF568	rs1363753	NM_001204839	c.G1696C	p.G566R	0.5261	0.0327643
MBD1	rs125555	NM_001323954	c.C964G	p.P322A	0.2073	0.0327863
MAP1S	rs17710707	NM_001308363	c.C1154G	p.S385C	0.1869	0.0328419
AGAP6	rs61848260	NM_001077665	c.G209A	p.R70Q	0.4139	0.0329029
CLEC10A	rs35318160	NM_001330070	c.C299T	p.T100M	0.0247	0.0330292
CLEC10A	rs16956478	NM_001330070	c.G218A	p.R73K	0.0252	0.0330292
EPHA5	rs33932471	NM_001281765	c.A242C	p.N81T	0.0642	0.0330549
NOXA1	rs112864733	NM_001256067	c.C18G	p.D6E	0.1135	0.0330549
PZP	rs3213832	NM_002864	c.G2071A	p.V691M	0.0576	0.0331025
TM4SF19	rs35643777	NM_001204898	c.G406A	p.V136I	0.0955	0.0331025
TLR10	rs11466657	NM_001017388	c.T1418C	p.I473T	0.0332	0.0331025
TBC1D1	rs2279027	NM_001253912	c.T40C	p.S14P	0.587	0.0331656
KIF4B	rs6580126	NM_001099293	c.G1739T	p.R580L	0.7313	0.0333712
ITGA4	rs1143676	NM_000885	c.G2633A	p.R878Q	0.675	0.0334713
SUGP1	rs17751061	NM_172231	c.G869A	p.R290H	0.1592	0.0336644
PDZD7	rs34616847	NM_001195263	c.A2132G	p.H711R	0.0262	0.0338854
WDR93	rs35365973	NM_001284395	c.A1688C	p.Y563S	0.0509	0.0338854
ABCA9	rs17684521	NM_080283	c.A2354G	p.N785S	0.0386	0.0338854
APOL1	rs41297245	NM_001136541	c.G232A	p.G78R	0.0537	0.0338854
SIDT1	rs2271496	NM_001308350	c.G232A	p.V78M	0.0325	0.0338854
IYD	rs4407723	NM_001164695	c.T691A	p.F231I	0.0368	0.0338854
IYD	rs4479949	NM_001164694	c.G794A	p.C265Y	0.0369	0.0338854
PRKD1	rs572057574	NM_001330069	c.T20C	p.L7P	0.0094	0.0340284
AKAP1	rs17761023	NM_001370424	c.C53T	p.A18V	0.1115	0.0340328
DCHS2	rs546143621	NM_001358235	c.7389dupG	p.Y2464Vfs*15	0.0111	0.0341203
DCHS2	rs150004475	NM_001358235	c.T7385C	p.V2462A	0.0111	0.0341203
CTTNBP2NL	rs12137578	NM_018704	c.A1225G	p.S409G	0.0041	0.0341203
PRAMEF17	rs986310615	NM_001099851	c.C187T	p.R63C	0.0127	0.0341203
NBPF15	rs201553147	NM_173638	c.G709A	p.D237N	0.0174	0.0341203
OTUD7B	.	NM_020205	c.1656_1658del	p.K553del	0.0135	0.0341203
THBS3	rs72704117	NM_001252607	c.G305A	p.R102Q	0.0186	0.0341203
ODR4	rs76602544	NM_001164245	c.A847C	p.K283Q	0.0241	0.0341203
CHST15	rs78068995	NM_001270765	c.T1472C	p.M491T	0.0302	0.0341203
OR52E2	rs72873928	NM_001005164	c.T677C	p.V226A	0.0205	0.0341203
OR5M1	rs151301846	NM_001004740	c.C8T	p.S3F	0.0211	0.0341203
TMTC3	rs111307435	NM_001366583	c.G1733A	p.R578H	0.0153	0.0341203
PCCA	rs61749895	NM_001352608	c.G1429T	p.V477F	0.0097	0.0341203
PLA2G4E	rs118171374	NM_001206670	c.G2071A	p.E691K	0.0017	0.0341203
DIS3L	rs35711894	NM_001323937	c.G1898A	p.R633H	0.0103	0.0341203
SRCAP	rs143519723	NM_006662	c.C3388T	p.P1130S	0.0039	0.0341203
GJD3	rs532965992	NM_152219	c.G758C	p.R253P	0.023	0.0341203
GJD3	rs202055764	NM_152219	c.C523T	p.H175Y	0.023	0.0341203
FBXW9	rs10424623	NM_032301	c.A655G	p.T219A	0.0137	0.0341203
PLIN4	rs77763884	NM_001367868	c.G3577A	p.V1193I	0.0145	0.0341203
PLIN4	rs115537722	NM_001367868	c.G2791A	p.V931I	0.0145	0.0341203
ERFE	rs117194634	NM_001291832	c.G553A	p.V185M	0.0117	0.0341203
OTOL1	rs149127996	NM_001080440	c.C523A	p.P175T	0.0083	0.0341203
CSPG5	rs150574744	NM_001206943	c.G1528A	p.V510I	0.0201	0.0341203
ZNF518B	rs72648876	NM_053042	c.G46A	p.G16R	0.0249	0.0341203
ZFYVE28	rs114319877	NM_001172657	c.G772A	p.G258R	0.0176	0.0341203
AFAP1L1	rs61734415	NM_001146337	c.G251A	p.R84Q	0.052	0.0341203
PTK7	rs139636574	NM_001270398	c.G19A	p.G7R	0.0127	0.0341203
MUC3A	.	NM_005960	c.C2066A	p.P689Q	0.0087	0.0341203
SLC7A13	rs72688509	NM_138817	c.C988T	p.L330F	0.0308	0.0341203
ERMP1	rs13302671	NM_024896	c.C309G	p.H103Q	0.0236	0.0341203
OR4B1	rs11606506	NM_001005470	c.G188A	p.C63Y	0.1757	0.0341222
QPRT	rs2303255	NM_014298	c.C473T	p.A158V	0.1926	0.0341351
ZKSCAN7	rs9873604	NM_001288592	c.C995T	p.T332I	0.7166	0.0341631
GRHL1	rs2303920	NM_198182	c.G1189A	p.V397I	0.2104	0.0342418
ZNF730	rs140123624	NM_001277403	c.C1235T	p.T412I	0.0318	0.0342675
NLRP5	rs17713875	NM_153447	c.G2282T	p.R761L	0.0359	0.0342675
CFAP44	rs74521061	NM_001164496	c.A2458G	p.M820V	0.0379	0.0342675
DSPP	rs36094464	NM_014208	c.A202T	p.R68W	0.065	0.0342675
DNAH8	rs1738254	NM_001371	c.G1417A	p.G473R	0.0443	0.0342675
ZFHX4	rs56261025	NM_024721	c.G196C	p.V66L	0.0461	0.0342675
PITRM1	rs3182535	NM_001242309	c.C1094T	p.A365V	0.7018	0.034374
PLEK	rs1063479	NM_002664	c.G1019A	p.R340K	0.7145	0.0344021
ADAMTS18	rs11643211	NM_199355	c.T571C	p.Y191H	0.2547	0.0344904
NIPAL4	rs6860507	NM_001172292	c.A580G	p.R194G	0.4834	0.0345517
SOHLH1	rs471525	NM_001012415	c.G110A	p.R37Q	0.9165	0.0346249
CLEC7A	rs16910526	NM_197950	c.T477G	p.Y159X	0.0763	0.0346249
ASTN2	rs72765708	NM_014010	c.G2467A	p.A823T	0.1262	0.0346249
ADAM33	rs3918394	NM_001282447	c.C1184T	p.A395V	0.0046	0.0349249
OR8U9	.	NM_001013357	c.T404C	p.V135A	.	0.0349802
AHNAK2	rs200384326	NM_001350929	c.T9350C	p.L3117P	0.1516	0.0349909
POTEB3	rs2605913	NM_207355	c.A127G	p.M43V	0.3205	0.0352249
SPATA33	rs147716338	NM_001271909	c.316_317insTG	p.H106Lfs*19	0.0075	0.0352798
DCBLD2	rs141370463	NM_080927	c.A1067G	p.N356S	0.0016	0.0352798
TDRD6	rs201779806	NM_001010870	c.C11T	p.T4M	0.0025	0.0352798
DSPP	rs62651555	NM_014208	c.G3454A	p.D1152N	0.1448	0.0353001
PCLO	rs2877	NM_014510	c.G2441C	p.S814T	0.6867	0.035334
MYO10	rs25901	NM_012334	c.G4988C	p.S1663T	0.6599	0.0354032
CST2	rs45539436	NM_001322	c.G236A	p.G79D	0.063	0.0354363
COL28A1	rs10486180	NM_001037763	c.A715G	p.I239V	0.0751	0.0354363
TNN	rs10798333	NM_022093	c.C2822T	p.T941M	0.4275	0.0355968
ATP10A	rs2066703	NM_024490	c.C1595T	p.T532M	0.0765	0.0357422
PLCG2	rs1143687	NM_002661	c.C802T	p.R268W	0.068	0.0357422
MUC12	rs4729631	NM_001164462	c.C1361T	p.A454V	0.0639	0.0357422
MUC12	rs56914801	NM_001164462	c.C4984T	p.P1662S	0.0676	0.0357422
COL6A5	rs35886424	NM_001278298	c.G4616C	p.S1539T	0.1275	0.0358366
INSL5	rs549148	NM_005478	c.A149T	p.Q50L	0.8614	0.0358579
ZADH2	rs17056661	NM_001306093	c.G599T	p.C200F	0.044	0.0358968
MARVELD3	rs4788821	NM_001017967	c.G178A	p.E60K	0.3349	0.0359407
MCPH1	rs12674488	NM_001322042	c.C2045A	p.T682N	0.1564	0.0359632
ZRANB1	rs535580590	NM_017580	c.2127dupA	p.X709delinsX	0.1047	0.0359673
IVD	rs28429209	NM_001354598	c.C1213A	p.Q405K	0.1036	0.0359673
HNRNPA1L2	rs78872760	NM_001011725	c.A866G	p.Y289C	0.1466	0.0359699
ISM2	rs3742728	NM_182509	c.G280A	p.A94T	0.6709	0.0361045
ADAM7	rs13259668	NM_003817	c.A1912C	p.N638H	0.318	0.0361314
CTBP2	rs372118432	NM_022802	c.1169_1170insCCTGCAGCCCCAGCCTGCGGC	p.A390_P391insLQPQPAA	0.1311	0.0362083
CTBP2	rs3781411	NM_022802	c.G893A	p.R298Q	0.1314	0.0362083
XYLT2	rs12451299	NM_022167	c.G914C	p.R305T	0.2353	0.036245
SYCP1	rs61730058	NM_001282542	c.A2677C	p.N893H	0.0428	0.0362598
ZNF705A	rs10743253	NM_001004328	c.A424C	p.K142Q	0.5605	0.0363226
TAPBPL	rs1045546	NM_018009	c.C1001T	p.T334M	0.2088	0.0363474
ZNF214	rs1156526	NM_001354832	c.A197G	p.Y66C	0.6296	0.0364338
FAM131B	rs17854363	NM_001278297	c.G721A	p.A241T	0.1932	0.0365124
SCN4A	rs202106192	NM_000334	c.G4690A	p.V1564I	0.0017	0.0365477
OSBPL1A	rs45467295	NM_018030	c.C587T	p.T196I	0.0118	0.0365477
FASTK	rs75507428	NM_001258461	c.G172A	p.V58I	0.0059	0.0365477
FAM120C	rs41304786	NM_017848	c.G2802A	p.M934I	0.0213	0.0365477
AMER1	rs34677493	NM_152424	c.T477G	p.F159L	0.0061	0.0365477
ULK2	rs150122	NM_001142610	c.G1108A	p.V370M	0.9681	0.0365477
ATAD3B	rs368365041	NM_001317238	c.A5G	p.Q2R	0.0093	0.0365477
ATAD3B	rs370601735	NM_001317238	c.A20G	p.N7S	0.0073	0.0365477
CAMSAP2	rs6674599	NM_001297708	c.C3035G	p.P1012R	0.0112	0.0365477
ATP2B4	rs148156799	NM_001001396	c.C3158T	p.S1053F	0.0134	0.0365477
GJA9	rs61732191	NM_030772	c.G22A	p.G8R	0.0032	0.0365477
CITED4	rs373815661	NM_133467	c.G27C	p.E9D	0.0112	0.0365477
MKNK1	rs55791614	NM_001135553	c.G763A	p.D255N	0.0069	0.0365477
THAP3	rs138002206	NM_138350	c.C499T	p.R167C	0.0056	0.0365477
CFAP46	rs142539335	NM_001200049	c.A4163G	p.E1388G	0.025	0.0365477
TUBGCP2	rs148546996	NM_001256618	c.C1427T	p.T476M	0.0001	0.0365477
ACBD7	rs151285977	NM_001039844	c.T110G	p.I37R	0.0027	0.0365477
ANK3	rs41274672	NM_020987	c.G8988C	p.Q2996H	0.0113	0.0365477
ECD	rs35331959	NM_001135753	c.T1621G	p.S541A	0.0159	0.0365477
PRDM10	rs78900720	NM_001367890	c.A175T	p.T59S	0.0012	0.0365477
NLRP6	rs74044411	NM_001276700	c.T2372C	p.V791A	0.001	0.0365477
CCDC73	rs183956425	NM_001008391	c.T2785G	p.S929A	0.0014	0.0365477
SMTNL1	rs559016337	NM_001105565	c.G1297A	p.A433T	0	0.0365477
NUMA1	rs149184541	NM_006185	c.G2915A	p.R972Q	0.0137	0.0365477
SYTL2	rs72947495	NM_206927	c.A2902G	p.M968V	0.0085	0.0365477
SLC6A12	rs11061915	NM_001206931	c.G664A	p.V222I	0.0089	0.0365477
KRT8	rs57422427	NM_002273	c.G1022A	p.R341H	0.0287	0.0365477
VAMP1	rs71584837	NM_016830	c.C343T	p.R115W	0.006	0.0365477
CFAP54	rs139585468	NM_001306084	c.A4391G	p.Y1464C	0.0025	0.0365477
TSC22D1	rs201688574	NM_001243799	c.1343_1345del	p.V448del	0.0148	0.0365477
OR4K17	rs61733476	NM_001004715	c.A275G	p.Q92R	0.0131	0.0365477
ADAM10	rs61751103	NM_001110	c.G510C	p.Q170H	0.0015	0.0365477
SRCAP	rs149248373	NM_006662	c.C3302A	p.T1101K	0.0087	0.0365477
CD300LG	rs72836561	NM_001168322	c.C244T	p.R82C	0.031	0.0365477
MINK1	rs79940062	NM_015716	c.G2788A	p.D930N	0.0203	0.0365477
RNF213	rs148731719	NM_001256071	c.G13195A	p.A4399T	0.0092	0.0365477
RFX1	rs199688398	NM_002918	c.G1225A	p.G409R	0.0058	0.0365477
ZNF77	rs144419578	NM_021217	c.C169G	p.Q57E	0.0036	0.0365477
NUDT19	rs200386314	NM_001105570	c.C127T	p.R43W	0.015	0.0365477
SIPA1L3	rs141958728	NM_015073	c.C848T	p.A283V	0.0085	0.0365477
LRRC4B	rs142075522	NM_001080457	c.C23T	p.P8L	0.0093	0.0365477
KLK6	rs77760094	NM_001012965	c.C380T	p.T127M	0.0034	0.0365477
CDKL4	rs35454041	NM_001009565	c.G158A	p.R53H	0.005	0.0365477
RAB1A	rs61748092	NM_015543	c.A338G	p.N113S	0.0144	0.0365477
CEP250	rs56259282	NM_001318219	c.G3983A	p.R1328Q	0.0112	0.0365477
KIAA1755	rs41282824	NM_001029864	c.G764A	p.R255Q	0.0256	0.0365477
RGS19	rs138539292	NM_001039467	c.C55G	p.R19G	0.0043	0.0365477
BACE2	rs149345353	NM_138991	c.G1228A	p.A410T	0.006	0.0365477
KIAA1257	rs61738926	NM_001348520	c.C1625T	p.T542M	0.0098	0.0365477
ZNF502	rs6798400	NM_001134441	c.T83C	p.L28P	0.009	0.0365477
ZNF502	rs80107322	NM_001134441	c.A550G	p.T184A	0.0092	0.0365477
TGM4	rs74776426	NM_003241	c.A467G	p.K156R	0.0089	0.0365477
RNF212	rs150642883	NM_001193318	c.C277T	p.L93F	0.0028	0.0365477
DMP1	rs148156611	NM_001079911	c.A1385C	p.D462A	0.0004	0.0365477
PCDHA4	rs147674000	NM_018907	c.G1937T	p.R646L	0.0094	0.0365477
PCDH12	rs532090538	NM_016580	c.3534_3535insGGCAGCAGCAGCAGCAGC	p.S1178_S1179insGSSSSS	0.0298	0.0365477
TBC1D32	rs79221470	NM_001367760	c.A1513T	p.S505C	0.0133	0.0365477
TBC1D32	rs79040695	NM_001367760	c.T725C	p.L242S	0.0134	0.0365477
TBC1D32	rs75747353	NM_001367760	c.C470T	p.S157F	0.0134	0.0365477
TBC1D32	rs75540618	NM_001367760	c.C454T	p.R152C	0.0134	0.0365477
UNC93A	rs149481536	NM_001143947	c.G1123A	p.V375I	0.0204	0.0365477
MEP1A	rs115391170	NM_005588	c.G2134A	p.V712M	0.0297	0.0365477
LAMB1	rs80095409	NM_002291	c.C2383G	p.R795G	0.0155	0.0365477
DOCK4	rs144867634	NM_001363540	c.A976G	p.M326V	0.0256	0.0365477
GALNTL5	rs61729482	NM_145292	c.G617C	p.G206A	0.0023	0.0365477
TNS3	rs41280696	NM_022748	c.C3887T	p.T1296M	0.0084	0.0365477
ERV3-1	rs71539632	NM_001007253	c.A707G	p.Y236C	0.0243	0.0365477
ADAMTSL1	rs149221350	NM_001040272	c.G1507T	p.A503S	0.0017	0.0365477
DDX58	rs78786043	NM_014314	c.A415C	p.I139L	4.646e-05	0.0365477
VPS13A	rs144358567	NM_001018037	c.G3239A	p.G1080E	0.0022	0.0365477
IDNK	rs140430693	NM_001001551	c.G226A	p.G76R	0.0097	0.0365477
CXorf38	rs34678039	NM_001330455	c.C272T	p.T91M	0.011	0.0365477
LOC101059915	rs5937109	NM_001323075	c.C1241T	p.P414L	0.0446	0.0365477
LOC101059915	rs766186611	NM_001323075	c.604delG	p.L203*	0.0004	0.0365477
NRAP	rs2270182	NM_006175	c.A1451T	p.N484I	0.2657	0.0365569
ADAM7	rs13255694	NM_003817	c.G730A	p.V244M	0.3146	0.036816
RP1L1	.	NM_178857	c.4018_4019insGGACTAAAACAGAAGAAGGGCTGCAAGAAGAGGGGGTGCAGTTAGAGGGGACTAAAACAGAAGAAGGGCTGCAAGAAGAGGCGGTGCAGTTAGAGGAAACTAAAACAGAAGAAGGGCTGCAAGAAGAGGTGGTGCAGTTAGAGGAAACTAAAACAGAAGAAGGGCTGCAAGAAGAGGTGGTGCAGTTAGAGG	p.E1340_G2392delinsGTKTEEGLQEEGVQLEGTKTEEGLQEEAVQLEETKTEEGLQEEVVQLEETKTEEGLQEEVVQLEETKETEGEGQQEEEAQLEEIEETGGEGLQEEGVQLEEVKEGPEGGLQGEALEEGLKEEGLPEEGSVHGQELSEASSPDGKGSQEDDPVQEEEAGRASASAEPCPAEGTEEPTEPPSHLSETDPSASERQSGSQLEPGLEKPPGATMMGQEHTQAQPTQGAAERSSSVACSAALDCDPIWVSVLLKKTEKAFLAHLASAVAELRARWGLQDNDLLDQMAAELQQDVAQRLQDSTKRELQKLQGRAGRMVLEPPREALTGELLLQTQQRRHRLRGLRNLSAFSERTLGLGPLSFTLEDEPALSTALGSQLGEEAEGEE…	3.708e-05	0.0368801
ANKRD61	rs2302334	NM_001271700	c.A1063T	p.M355L	0.4479	0.0369354
TRAF3IP1	rs58277463	NM_015650	c.A1246T	p.T416S	0.0393	0.036942
HELZ2	rs6089924	NM_001037335	c.C851T	p.A284V	0.0644	0.036942
EME1	rs12450550	NM_001166131	c.T1049C	p.I350T	0.2725	0.0369503
MAGEC1	rs62611966	NM_005462	c.C1327G	p.L443V	0.0987	0.0369609
TRAF3IP1	rs3769110	NM_001139490	c.A683G	p.N228S	0.0393	0.0371535
BTNL10	rs115476782	NM_001287262	c.G376T	p.A126S	0.0389	0.0372412
VSIG10L2	rs11220283	NM_001365077	c.T113C	p.V38A	0.3108	0.037317
CHRNA9	rs10009228	NM_017581	c.A1325G	p.N442S	0.8139	0.0373185
NEURL4	rs11655578	NM_001005408	c.C641A	p.P214H	0.205	0.0373435
SPEF2	rs116248955	NM_024867	c.C2921T	p.P974L	0.0209	0.0374467
B4GALNT3	rs36078145	NM_173593	c.G2975A	p.R992H	0.0667	0.0375491
ZC3H3	rs71520524	NM_015117	c.C1732T	p.R578C	0.0342	0.0375491
MRPL35	rs1132002	NM_001363782	c.G244A	p.V82M	0.0086	0.0375559
BMP8A	rs4660269	NM_181809	c.A250G	p.M84V	0.9032	0.0376581
THNSL2	rs4129190	NM_018271	c.G122A	p.G41E	0.8542	0.0376581
NACAD	rs7777835	NM_001146334	c.A1771G	p.K591E	0.646	0.0376739
LGALS9	rs361497	NM_009587	c.G527A	p.G176E	0.2475	0.0377029
SPIB	rs1673030	NM_001244000	c.T251C	p.L84P	0.8983	0.0377238
MUC3A	.	NM_005960	c.C1727A	p.T576N	0.0009	0.0377816
TTC28	.	NM_001145418	c.A34G	p.T12A	0.0002	0.0379036
EDA2R	rs1385699	NM_001242310	c.G170A	p.R57K	0.797	0.0379297
HLA-DRB1	.	NM_001359194	c.T265C	p.Y89H	.	0.0380356
PCLO	rs10487648	NM_014510	c.T6660G	p.F2220L	0.1513	0.0383278
USP42	rs61729726	NM_001365764	c.G2336C	p.R779P	0.2923	0.0383432
TSEN54	rs398124622	NM_207346	c.2_3insGGAGCC	p.P7_A8insEP	0.0677	0.0384004
GPR35	rs3749172	NM_005301	c.A880C	p.S294R	0.5734	0.0384278
CCDC50	rs293813	NM_174908	c.T467C	p.M156T	0.467	0.0384884
HMGXB3	rs2241698	NM_014983	c.G787A	p.V263I	0.1084	0.0384955
BMP15	rs41308602	NM_005448	c.A308G	p.N103S	0.0768	0.0385148
FAM169B	rs12101356	NM_182562	c.T343C	p.S115P	0.9346	0.0386154
PDE2A	rs341047	NM_001143839	c.C650T	p.T217I	0.1208	0.0387527
WDCP	rs3731620	NM_001142319	c.C305T	p.T102M	0.1416	0.0387527
SLC14A2	rs1123617	NM_007163	c.G2248A	p.V750I	0.1508	0.038819
C1orf167	rs55990971	NM_001010881	c.G1712A	p.R571K	0.0735	0.0388917
CUBN	rs45569534	NM_001081	c.G8902C	p.E2968Q	0.0228	0.0388917
APMAP	rs12242	NM_020531	c.A193G	p.I65V	0.0596	0.0388917
FBRSL1	rs11550079	NM_001142641	c.C2507T	p.A836V	0.371	0.0389808
FAM186A	rs6580742	NM_001145475	c.G6579A	p.M2193I	0.1748	0.0390447
OR51S1	rs12417164	NM_001004758	c.T170A	p.I57N	0.1887	0.0391182
TMEM156	rs11542133	NM_001303228	c.T313C	p.S105P	0.2642	0.0391647
PLEKHG4B	rs4956987	NM_052909	c.G4295A	p.R1432Q	0.5509	0.0392411
PARP4	rs2275660	NM_006437	c.G2695A	p.A899T	0.7686	0.0392956
GGTLC2	rs2330126	NM_199127	c.G223A	p.D75N	0.1938	0.0393348
P3H3	rs35359746	NM_014262	c.C910T	p.R304C	0.0445	0.0393872
SERPINE1	rs6092	NM_000602	c.G43A	p.A15T	0.1176	0.0393872
PCNT	.	NM_001315529	c.113_114insTGGGATGTTCACAGTCAGTGACCACCCACCAGAACAGCA	p.Q50_R51insHGMFTVSDHPPEQ	.	0.0395591
LRRTM1	rs6733871	NM_178839	c.A989G	p.N330S	0.1844	0.0395928
TEX45	rs3826736	NM_198534	c.T1186A	p.Y396N	0.3626	0.0396383
HLA-DPB1	.	NM_002121	c.A292G	p.K98E	.	0.0396498
GYS2	rs2306180	NM_021957	c.A1087G	p.M363V	0.7826	0.0397464
SCLT1	rs10028124	NM_144643	c.A1321T	p.S441C	0.6511	0.0398947
GBP3	rs113490655	NM_001319180	c.C466T	p.R156C	0.2038	0.0399081
RBMXL1	rs111779380	NM_019610	c.G212C	p.G71A	0.2017	0.0400282
SVEP1	rs10817021	NM_153366	c.T3988A	p.L1330M	0.1676	0.0400698
SVEP1	rs3739451	NM_153366	c.T9481A	p.F3161I	0.1937	0.0400702
EML1	rs2250718	NM_004434	c.T1666C	p.S556P	0.6202	0.0401306
HLA-DRB5	rs1136760	NM_002125	c.A125C	p.Y42S	0.2401	0.0401341
PDZRN4	rs74955204	NM_001164595	c.G362A	p.G121E	0.0175	0.0401345
TNR	rs859427	NM_001328635	c.G929A	p.R310K	0.6536	0.0401403
MLC1	rs11568188	NM_015166	c.A1031G	p.N344S	0.1128	0.0401592
HFE	rs1799945	NM_000410	c.C187G	p.H63D	0.1498	0.0402099
GINM1	rs1137086	NM_138785	c.A739G	p.K247E	0.0425	0.0406394
DNAH17	rs9896398	NM_173628	c.A4531G	p.T1511A	0.6168	0.0406454
TMEM191B	rs547549857	NM_001242313	c.476_477insCTA	p.Y160_G161insY	0.6614	0.0406575
ZNF527	rs376931538	NM_032453	c.901_902insTGTG	p.P301Lfs*7	0.1605	0.0408055
ZNF527	rs200420244	NM_032453	c.904delT	p.Y302Mfs*126	0.1605	0.0408055
ODF3L2	rs34551779	NM_182577	c.T404C	p.V135A	0.4637	0.0409849
COL4A2	rs7990383	NM_001846	c.G1550A	p.R517K	0.6025	0.0411393
PCYOX1L	rs2291814	NM_024028	c.G13C	p.A5P	0.2967	0.0411439
TEX38	rs614486	NM_001145474	c.T312G	p.D104E	0.2679	0.0411728
USP10	rs2326391	NM_005153	c.T607C	p.S203P	0.1459	0.0412303
USP10	rs1812061	NM_005153	c.G610C	p.V204L	0.1459	0.0412303
LAMC3	rs7024108	NM_006059	c.C4298T	p.T1433M	0.342	0.0413853
FARP1	rs7318267	NM_001001715	c.C203T	p.T68I	0.3893	0.0414175
ST7L	rs6658555	NM_001308264	c.G803A	p.R268Q	0.2572	0.0414218
PKHD1L1	rs10093885	NM_177531	c.A3574G	p.T1192A	0.2141	0.0414218
CHRNA3	.	NM_000743	c.63_64insCTG	p.L23_S24insL	.	0.0414392
UBE2Q2	rs72734531	NM_001145335	c.C74T	p.P25L	0.1353	0.0414439
CACNA1B	rs2278973	NM_001243812	c.T6644G	p.L2215R	0.9002	0.0415478
COL4A1	rs9515185	NM_001303110	c.G19C	p.V7L	0.4122	0.0415755
MLC1	rs11568189	NM_015166	c.1052_1053insCGGGGAGGTGAGTGGCCTGTGGGGTGGGGGTGC	p.V354_A355insSGLWGGGAGEV	0.0931	0.0415893
SETD5	rs11542009	NM_001080517	c.C3923T	p.T1308I	0.1087	0.0416418
TMEM132C	rs1683723	NM_001136103	c.G814A	p.V272I	0.4722	0.0417514
GRIN3B	rs142516571	NM_138690	c.3082_3108del	p.A1028_S1036del	0.2287	0.0417643
KIAA1217	rs17506606	NM_001282767	c.C434G	p.A145G	0.2603	0.0418963
VWA5B1	rs11582960	NM_001039500	c.G2639A	p.R880H	0.3293	0.0419217
RNLS	rs2296545	NM_001031709	c.G111C	p.E37D	0.4374	0.0419217
ERICH6B	rs17066954	NM_182542	c.T520A	p.S174T	0.0699	0.0419347
ENTR1	rs1131992	NM_001039708	c.G916A	p.V306M	0.1335	0.0419347
NID1	rs10733133	NM_002508	c.G736A	p.V246I	0.4248	0.0422326
ZNF568	rs935706	NM_001204839	c.G847A	p.A283T	0.5181	0.0422479
ZNF568	rs935707	NM_001204839	c.G938A	p.R313H	0.5199	0.0422479
ZNF568	rs1667363	NM_001204839	c.A1081T	p.S361C	0.5164	0.0422479
ZNF568	rs1345748	NM_001204839	c.G1412A	p.C471Y	0.518	0.0422479
ZNF568	rs1363752	NM_001204839	c.A1514G	p.E505G	0.5177	0.0422479
ZNF568	rs1644698	NM_001204839	c.C1687G	p.P563A	0.5169	0.0422479
ZNF568	rs1667366	NM_001204839	c.T1714C	p.X572R	0.517	0.0422479
LOC110117498-PIK3R3;PIK3R3	rs785467	NM_001328654	c.T381A	p.N127K	0.7086	0.0422561
HLA-C	.	NM_001243042	c.C397T	p.L133F	.	0.0422709
SPDYE5	rs62477724	NM_001306141	c.G906C	p.K302N	0.3483	0.0424113
MUC16	.	NM_024690	c.C41723A	p.T13908N	0	0.0424117
ESR2	rs17225885	NM_001271876	c.A1421C	p.K474T	0.0479	0.0426711
LOC100129307	rs2329244	NM_001310140	c.G26A	p.C9Y	0.0708	0.0427898
RBFA	rs3744872	NM_024805	c.A733C	p.N245H	0.3049	0.0428062
C2orf83	rs28739019	NM_001162483	c.C134T	p.S45L	0.2649	0.0428256
ZNF687	rs12745008	NM_001304764	c.G1906A	p.G636S	0.0391	0.0428766
ADAMTS10	rs62621197	NM_030957	c.G185A	p.R62Q	0.0421	0.0428766
TIAM2	rs931312	NM_012454	c.G995A	p.R332H	0.1841	0.0429236
PRAMEF1	rs1063769	NM_023013	c.G638A	p.R213H	0.0024	0.0429457
CD48	rs142100077	NM_001256030	c.725delG	p.G242Vfs*57	0.0316	0.0430151
SNAP47	rs2236358	NM_001323930	c.G325A	p.V109M	0.0445	0.0430151
EXO1	rs4149909	NM_003686	c.A836G	p.N279S	0.0311	0.0430151
IL12RB2	rs2307153	NM_001258215	c.G1394A	p.G465D	0.0228	0.0430151
SVIL	rs148355552	NM_003174	c.G2776A	p.V926I	0.039	0.0430151
MMP8	rs35231465	NM_002424	c.C1348T	p.Q450X	0.0245	0.0430151
MS4A6A	rs61742546	NM_001330275	c.T227C	p.I76T	0.0244	0.0430151
ARMH4	rs61741199	NM_001001872	c.C1034T	p.T345I	0.052	0.0430151
NLRP4	rs17857373	NM_134444	c.G1149C	p.E383D	0.0593	0.0430151
VWA3B	rs62154921	NM_001345864	c.G85T	p.E29X	0.0478	0.0430151
KRTAP19-5	rs117415039	NM_181611	c.A169G	p.S57G	0.0213	0.0430151
EPB41L4A	rs17266567	NM_001347887	c.G1760T	p.R587L	0.0184	0.0430151
SLC26A3	rs34407351	NM_000111	c.T921G	p.C307W	0.0476	0.0430151
ADAMTSL1	rs776755	NM_001040272	c.G725A	p.S242N	0.0422	0.0430151
ART1	rs61998205	NM_004314	c.C302G	p.T101S	0.1082	0.0435469
PNPLA3	rs2076212	NM_025225	c.G343T	p.G115C	0.127	0.0436225
PRSS38	rs9426581	NM_183062	c.A610G	p.M204V	0.8651	0.0436225
EXPH5	rs2640785	NM_001144763	c.A182T	p.E61V	0.1697	0.0436986
MUC3A	.	NM_005960	c.C1772T	p.A591V	0.4999	0.043788
HEG1	rs62265663	NM_020733	c.A303C	p.R101S	0.1545	0.0438431
LPIN3	rs12625565	NM_001301860	c.A2040C	p.Q680H	0.2264	0.043877
PUS3	rs622756	NM_031307	c.T7G	p.Y3D	0.8727	0.0438976
CC2D2B	rs17383738	NM_001001732	c.A190G	p.N64D	0.135	0.0438976
SCN7A	rs7565062	NM_002976	c.C122A	p.T41N	0.6737	0.0441201
RBMX	rs35899675	NM_002139	c.G1010A	p.S337N	0.2445	0.0441512
TEX45	rs475923	NM_198534	c.T1300A	p.Y434N	0.3581	0.0442076
WWC2	rs11941467	NM_024949	c.G2317T	p.A773S	0.1049	0.0442357
ARSD	rs2228431	NM_001669	c.T1691C	p.M564T	0.046	0.0442555
PPL	rs2075639	NM_002705	c.C3020T	p.A1007V	0.0804	0.0442604
NUDT7	rs308926	NM_001243660	c.C268T	p.R90C	0.9907	0.0444817
TTF2	rs80076283	NM_003594	c.A2866G	p.S956G	0.0254	0.0444817
MIER1	rs17129563	NM_001077701	c.A1387G	p.R463G	0.025	0.0444817
ULK1	rs74749868	NM_003565	c.C1355G	p.T452S	0.0137	0.0444817
ANHX	rs182378009	NM_001191054	c.G8A	p.S3N	0.0085	0.0444817
CTU2	rs137933845	NM_001012759	c.G25A	p.G9R	0.0217	0.0444817
TEX45	rs139801882	NM_198534	c.G361A	p.A121T	0.0328	0.0444817
RPN2	rs117475222	NM_001324306	c.G650A	p.G217D	0.0162	0.0444817
FGD5	rs67571220	NM_001320276	c.G2935A	p.V979I	0.0293	0.0444817
FRAS1	rs147709711	NM_001166133	c.C380G	p.P127R	0.0194	0.0444817
SPINK5	rs181639116	NM_001127698	c.A2243G	p.E748G	0.0042	0.0444817
AEBP1	rs376965157	NM_001129	c.1016_1018del	p.L339_K340delinsQ	0.0095	0.0444817
VWC2	rs73347631	NM_198570	c.C443T	p.P148L	0.0215	0.0444817
FREM1	rs61732355	NM_001177704	c.G74A	p.R25Q	0.0223	0.0444817
ATP10D	rs35012290	NM_020453	c.G1009A	p.A337T	0.0785	0.0445509
DELE1	rs10036567	NM_001142603	c.T382C	p.F128L	0.0859	0.0445509
APOBEC1	rs2302515	NM_005889	c.G105C	p.M35I	0.8824	0.0445509
CLCNKB	rs11588392	NM_001165945	c.G44A	p.G15E	0.0434	0.0447946
DSTYK	rs78212113	NM_015375	c.C190T	p.L64F	0.018	0.0447946
TMCC2	rs112979653	NM_014858	c.C116T	p.T39M	0.018	0.0447946
TEP1	rs1713457	NM_001319035	c.G4016C	p.S1339T	0.0294	0.0447946
TNP2	rs34904070	NM_005425	c.C301T	p.R101C	0.0062	0.0447946
CLN3	rs77595156	NM_001286105	c.A911G	p.H304R	0.0333	0.0447946
ANKRD40CL	rs143031243	NM_001358683	c.C157T	p.R53X	0.0148	0.0447946
ANKRD12	rs113078133	NM_001083625	c.A4801C	p.T1601P	0.014	0.0447946
NWD1	rs11668502	NM_001347994	c.C13T	p.L5F	0.0358	0.0447946
NWD1	rs61733271	NM_001347994	c.G487A	p.V163I	0.0359	0.0447946
SIGLEC12	rs73051357	NM_033329	c.G468A	p.M156I	0.0168	0.0447946
OR7E24	rs75749687	NM_001079935	c.A190G	p.I64V	0.0235	0.0447946
TTC21A	rs35581078	NM_001105513	c.C1720T	p.R574W	0.0492	0.0447946
LRRC70	rs115682516	NM_181506	c.C1508T	p.P503L	0.0353	0.0447946
SPZ1	rs56226654	NM_032567	c.G25A	p.E9K	0.0222	0.0447946
MOXD1	rs36075540	NM_015529	c.G1462C	p.E488Q	0.049	0.0447946
MUC3A	rs532459135	NM_005960	c.C6770T	p.T2257I	0.0027	0.0447946
MUC3A	rs878865439	NM_005960	c.C6776T	p.S2259L	0.1307	0.0447946
MUC17	rs138873624	NM_001040105	c.A3817G	p.T1273A	0.0121	0.0447946
ZNF883	rs10981589	NM_001101338	c.C1021T	p.R341X	0.0485	0.0447946
ITPA	rs9101	NM_001324236	c.G224A	p.S75N	0.3002	0.0448544
OR51I1	rs1498486	NM_001005288	c.G754T	p.A252S	0.5477	0.044923
NBPF12	rs201303733	NM_001278141	c.C4283G	p.T1428S	0.2423	0.0449555
IL37	rs3811046	NM_014439	c.G92T	p.G31V	0.7032	0.0449628
IL37	rs3811047	NM_014439	c.A124G	p.T42A	0.7039	0.0449628
TBP	rs773085804	NM_001172085	c.171_180del	p.Q57Hfs*64	0.0016	0.0450914
SDK1	rs671694	NM_001079653	c.A383G	p.H128R	0.7209	0.045228
GRK7	rs36009541	NM_139209	c.A1328G	p.E443G	0.133	0.0452567
GRK7	rs33928105	NM_139209	c.C1378A	p.P460T	0.1328	0.0452567
SLC2A3	rs199523896	NM_006931	c.A1445G	p.E482G	0.1457	0.0454614
INSRR	rs56252149	NM_014215	c.C2783T	p.P928L	0.1532	0.0454853
REXO4	rs6597630	NM_001279349	c.G244A	p.G82R	0.0883	0.0455946
FREM1	rs7041710	NM_144966	c.C2587G	p.L863V	0.1238	0.0455946
KLK2	rs198977	NM_001256080	c.C442T	p.R148W	0.2482	0.0456073
CTSH	rs1036938	NM_004390	c.G77C	p.C26S	0.6942	0.0456156
NMB	rs1051168	NM_021077	c.C217A	p.P73T	0.2703	0.0456607
NUDT19	rs8108621	NM_001105570	c.G425A	p.R142Q	0.1634	0.0457216
HLA-DRB1	.	NM_001359194	c.C286A	p.L96I	.	0.0457406
TGIF1	rs2229333	NM_001278682	c.C497T	p.P166L	0.0568	0.0457714
MTRF1	rs9532758	NM_001354074	c.A5G	p.N2S	0.0645	0.0457884
LRP1B	rs35546150	NM_018557	c.C11200A	p.Q3734K	0.0366	0.0457884
CSMD1	rs28455997	NM_033225	c.A4490G	p.N1497S	0.1407	0.0458691
MUC3A	rs1035513900	NM_005960	c.C3701A	p.T1234K	0.347	0.045914
DPM2	rs7997	NM_003863	c.C227G	p.T76S	0.872	0.0460089
ZNF705A	rs10743251	NM_001004328	c.A376G	p.T126A	0.5696	0.0460547
ZNF705A	rs10743252	NM_001004328	c.C400T	p.R134C	0.5698	0.0460547
ZNF705A	rs11043758	NM_001004328	c.G557A	p.R186H	0.5699	0.0460547
ARMC5	rs11150624	NM_024742	c.C2114T	p.A705V	0.4267	0.0460547
LOC403312	rs11220099	NM_001301851	c.T61C	p.S21P	0.182	0.0461292
OR51J1	rs7929412	NM_001348224	c.A604G	p.I202V	0.1916	0.0461292
OPTC	rs79523790	NM_014359	c.T803C	p.L268P	0.0449	0.0461979
PDZD7	rs111287837	NM_001195263	c.A2368G	p.K790E	0.0274	0.0461979
JMJD1C	rs34491125	NM_001322254	c.C6543G	p.D2181E	0.031	0.0461979
USPL1	rs3742303	NM_001321534	c.C163T	p.P55S	0.0343	0.0461979
CST2	rs76198093	NM_001322	c.A420T	p.E140D	0.0364	0.0461979
CFAP44	rs58988763	NM_001164496	c.C2234T	p.P745L	0.0338	0.0461979
DLEC1	rs34503588	NM_001321153	c.A1951G	p.M651V	0.0162	0.0461979
PLXNB1	rs114964512	NM_001130082	c.A1360C	p.S454R	0.0165	0.0461979
FLNB	rs62621996	NM_001164319	c.A5945G	p.K1982R	0.0126	0.0461979
CRYBG3	rs79662584	NM_153605	c.T5528C	p.I1843T	0.0509	0.0461979
UGT8	rs4148254	NM_003360	c.C677T	p.P226L	0.0313	0.0461979
DOCK4	rs34597439	NM_014705	c.C5777T	p.S1926L	0.0397	0.0461979
RAMP3	rs2074654	NM_005856	c.T166C	p.W56R	0.0597	0.0461979
GNRH2	rs6051545	NM_001310220	c.C47T	p.A16V	0.1624	0.0462897
SEMA5B	rs2276782	NM_001256348	c.T2345A	p.V782D	0.8321	0.0463219
ZNF717	rs3009024	NM_001128223	c.A2393G	p.K798R	0.5231	0.0463628
PSTK	rs11190	NM_001363531	c.A928C	p.K310Q	0.3942	0.0463892
TBC1D4	rs1062087	NM_001286659	c.G2266A	p.V756I	0.8877	0.0464076
SCOC	rs2271430	NM_001153484	c.G124C	p.V42L	0.0947	0.0464076
MRPS24	rs670573	NM_032014	c.T289C	p.W97R	0.0682	0.0464076
ANKRD36	rs76295552	NM_001354587	c.C3203A	p.A1068D	0.0314	0.0464408
KRT18	.	NM_000224	c.G274C	p.A92P	0.4722	0.0464783
KISS1	rs4889	NM_002256	c.C242G	p.P81R	0.2517	0.0465419
MUC3A	.	NM_005960	c.C1907T	p.S636L	0.4848	0.046646
GXYLT1	rs749751445	NM_001099650	c.G82A	p.V28M	0.0021	0.0467324
GRHL3	rs2486668	NM_001195010	c.C27G	p.D9E	0.1653	0.0467591
FAM184A	rs17827619	NM_001100411	c.G1435A	p.D479N	0.1336	0.0467591
FCGBP	rs2542320	NM_003890	c.C7938G	p.D2646E	0.2358	0.0468005
KMT2C	rs4024420	NM_170606	c.A2591G	p.E864G	0.214	0.0468005
ARIH2	rs34221642	NM_001349211	c.A87C	p.E29D	0.0548	0.04682
CEACAM20	rs8100718	NM_001102598	c.C1255T	p.R419C	0.5133	0.0468475
KRT18	.	NM_000224	c.C268T	p.R90C	0.4733	0.0468755
FHAD1	rs12126178	NM_052929	c.G1994A	p.R665Q	0.0621	0.0470441
PATE3	rs78883072	NM_001129883	c.G140A	p.G47D	0.0624	0.0470441
ACIN1	rs3841035	NM_001164815	c.717_719del	p.E241del	0.0587	0.0470441
ACSM5	rs12932087	NM_001324371	c.G1022A	p.R341K	0.0729	0.0470441
ACSM5	rs12931877	NM_001324371	c.A1079G	p.H360R	0.0719	0.0470441
GRWD1	rs141552216	NM_031485	c.370_372del	p.E129del	0.0384	0.0470441
KMT2C	rs77652527	NM_170606	c.A1365G	p.I455M	0.0405	0.0470441
EFCC1	rs1871951	NM_024768	c.A16G	p.T6A	0.5747	0.0471204
CRB2	rs1105223	NM_173689	c.T434C	p.M145T	0.3927	0.0472829
RNF175	rs1337	NM_173662	c.G921C	p.L307F	0.2131	0.0473902
EARS2	rs6497671	NM_001083614	c.A1369G	p.S457G	0.8516	0.0473902
LRWD1	rs35310665	NM_001317721	c.A215G	p.K72R	0.0748	0.0475295
MIA2	rs1060878	NM_001354149	c.G1918A	p.G640R	0.3828	0.0475646
RP1L1	rs62490855	NM_178857	c.C4448T	p.A1483V	0.1401	0.0476041
NUDCD3	rs11550029	NM_015332	c.C703T	p.R235C	0.192	0.0476064
COX15	rs2231687	NM_004376	c.T1120C	p.F374L	0.8797	0.0476064
HGFAC	rs1987546	NM_001297439	c.C693G	p.F231L	0.6885	0.0476908
CABLES2	rs184691263	NM_031215	c.C215G	p.P72R	0.1863	0.0479307
SEC23IP	rs2475298	NM_007190	c.A1930G	p.K644E	0.6674	0.0479506
CLCA4	rs4001061	NM_012128	c.2629_2634del	p.T886_P887del	0.7193	0.0480062
LCORL	rs17526944	NM_001166139	c.T1006C	p.Y336H	0.0617	0.0480756
OR4L1	rs1958715	NM_001004717	c.G4A	p.D2N	0.3924	0.0482163
OR4L1	rs1958716	NM_001004717	c.A118G	p.M40V	0.3924	0.0482163
OR4L1	rs112192573	NM_001004717	c.246_264del	p.I83Tfs*10	0.3913	0.0482163
ZNF875	rs3745765	NM_001329773	c.G1358T	p.S453I	0.1631	0.0482458
PABPC3	.	NM_030979	c.465_466insG	p.K156Efs*19	0.2426	0.0483023
TEX45	rs608144	NM_198534	c.T1499C	p.L500P	0.3568	0.048628
PDZRN3	rs3205537	NM_001303139	c.C1442T	p.A481V	0.3288	0.048804
COMMD2	rs9843784	NM_016094	c.A337C	p.I113L	0.4257	0.0488768
IGSF22	rs61886891	NM_173588	c.G1192A	p.E398K	0.1801	0.0489017
OR2W3	rs11204545	NM_001001957	c.T815A	p.M272K	0.6528	0.0489668
OAS3	rs2285933	NM_006187	c.C1143G	p.S381R	0.2661	0.0489931
OR2W3	rs11204546	NM_001001957	c.T824C	p.M275T	0.658	0.0490288
AKAP1	rs760786475	NM_001370424	c.968_988del	p.S330_E336del	0.0002	0.0490303
GALNT8	rs10849133	NM_017417	c.T157G	p.Y53D	0.3757	0.0490673
ALPK3	rs3803405	NM_020778	c.G1736A	p.G579E	0.274	0.0490711
ERCC6L2	rs690528	NM_020207	c.A1G	p.M1?	0.3128	0.0490793
NUP98	rs202438	NM_001365125	c.T3138G	p.D1046E	0.2362	0.0492743
OR51H1	rs7947547	NM_001348291	c.G803C	p.W268S	0.1887	0.0493023
MRM3	rs2249542	NM_018146	c.G134A	p.G45E	0.266	0.049395
CDRT1	rs8078150	NM_001282540	c.T1927C	p.F643L	0.2627	0.0496021
HELZ2	rs3810485	NM_033405	c.C4340T	p.P1447L	0.257	0.0496537
EME1	rs3060668	NM_001166131	c.409_410insAGC	p.K137_P138insQ	0.4671	0.0497611
CMYA5	rs4704585	NM_153610	c.C3884T	p.A1295V	0.3798	0.0498075
SLC22A4	rs1050152	NM_003059	c.C1507T	p.L503F	0.4161	0.0498802
ANKRD34B	rs32857	NM_001004441	c.T467C	p.L156S	0.8462	0.0499818
ZNF671	rs3746207	NM_001321375	c.C152T	p.A51V	0.1482	0.0499818

## Sheet: Supp Table 3
Gene	Nº Variants	SubSetMeta_p	Case_variants	Control_variants
MUC3A	9	8.03322e-08	rs532459135, rs878865439, rs1035513900	rs1288863769, rs1397648004, rs1318615474, rs1216062665, rs1376260168, rs1463023462
KNDC1	4	1.11566e-07	rs11101618, rs11101619, rs11101620, rs41317288
NBPF12	5	3.03538e-07		rs112799504, rs76849897, rs1553888457, rs4028590
WDR90	5	3.31503e-07	rs7190775, rs11866949,rs3803697, rs4984906, rs13337278
ZNF568	9	4.71182e-07	rs1667354, rs1363753, rs935706, rs935707, rs1667363, rs1345748, rs1363752, rs1644698, rs1667366
OR51Q1	7	5.36818e-07	rs10838092, rs10838093, rs10838094, rs10838095, rs2736586, rs2647574, rs2647573
BTN2A1	5	7.85263e-07	rs13195509, rs3734542, rs3734543,rs13195401, rs13195402
ITPRID2	2	2.65942e-06	rs75716247, rs2303554
PRAMEF4	4	2.76108e-06		rs200652754, rs147865267, rs74842149, rs4514247
C4orf33	2	4.21903e-06		rs2271570, rs17351999
ZNF217	3	4.58647e-06	rs34323943, rs6063966, rs61748378
RUBCNL	2	4.69815e-06		rs1408184, rs2478046
ERCC6	3	5.05344e-06	rs2228529, rs2228527, rs2228526
SMTN	2	5.9978e-06	rs3205187, rs5997872
RHOT2	3	7.65274e-06	rs3177338, rs11557858; p.M1T
DNAAF1	3	1.06316e-05	rs9972733	rs17856705, rs11644164
OR51B5	4	1.20497e-05		rs12273630, rs57900141, rs57273781, rs147062602
TMEM177	3	1.46949e-05	rs11684353	rs13011768, rs1983406
ABI3BP	2	1.94413e-05		p.Q986L, p.H714R
CELA1	3	2.2456e-05	rs17860287, rs17860364, rs17860299
CCDC34	2	3.42971e-05		rs80317617, rs11549824
RADIL	4	3.89784e-05	rs3816854	rs117943885, rs187128776, rs144507770
MRGPRX4	3	4.48362e-05	rs1869788, rs2468774, rs2445180
HLA-A	4	4.60788e-05	rs78306866, rs3173420, rs757622018, rs3173419
COL6A5	4	5.19088e-05	rs9883988, rs819085, rs35886424	rs73868680
ZNF440	2	5.20055e-05	rs424132, rs427880
DNAH11	2	5.21379e-05		rs6461613, rs4722064
PZP	3	5.45921e-05	rs3213832	rs57006764, rs12230214
SPATA31C1	2	5.86012e-05		rs512437, rs512327
IGFN1	3	6.20083e-05	rs201190585, rs149805659, rs143770388
CDRT1	5	6.42181e-05	rs28445278	rs79385100, rs62070401, rs3826385; rs8078150
GRIN3B	4	7.02592e-05	rs10401454	rs2240158, rs10666583, rs58448123
ZNF268	2	7.26839e-05	rs61960670, rs62644541
ADAMTS7	2	8.35636e-05	rs3825807, rs28699256
OR52L1	3	9.23073e-05	rs61750896, rs4237768, rs4436525
HLA-C	3	9.90528e-05	rs2308574, rs34592426, rs201232509
OBSCN	4	0.000103618	rs754637098	rs1188697, rs437129, rs453140
BIN2	2	0.000129394	rs760020602	rs7954976
ARHGEF37	2	0.000135733	rs4629585	rs1135093
MROH2A	3	0.000136181	rs1500481, rs6431634, rs2361503
GBP3	3	0.000139507	rs113490655	rs17433780, rs10493821
TBC1D32	4	0.000140958	rs79221470, rs79040695, rs75747353, rs75540618
MAGEC1	3	0.00015232	rs62611965, rs138268726, rs62611966
AP5Z1	3	0.000166753		rs77890266, rs11549839; rs11549840
HAVCR1	2	0.000169962	rs1553316, rs77147640
ATP10D	3	0.000194062		rs33995001, rs4145944, rs35012290
MSH3	2	0.000196816	rs758718643	rs26279
TUBB8B	2	0.000222078	rs781129660, rs780446921
OR51B2	2	0.000241275	rs7937237, rs7952293
USPL1	3	0.000297208	rs7984952, rs3742302, rs3742303
BTN3A2	2	0.000307935	rs13216828, rs9358936
DNLZ	2	0.000349226	rs3812552, rs3812554
FYCO1	3	0.000372041	rs13079478, rs33910087, rs13059238
AKAP3	3	0.000382489	rs12366671, rs200178782, rs67512580
CAPN15	3	0.000408747	rs74988150, rs76534191, rs116683117
PCDHGA3	2	0.000418521	rs11575947, rs72790006
IVD	3	0.000427874	rs3214685, rs28429209	rs2289331
ZAN	3	0.000478026	rs1186793581, rs76325149	rs1414743526
OR14I1	3	0.000486039	rs4509608	rs41311583, rs55871516
TEX45	4	0.000521718	rs3826736, rs475923, rs139801882, rs608144
GZMH	2	0.000522468	rs140193391, rs20545
CGB7	3	0.000565564		rs56106646, rs62127883, rs35728583
NINL	2	0.000664162		rs17857107, rs6115193
ZNF705A	4	0.000684002	rs10743253, rs1074325, rs10743252, rs11043758
OR51S1	3	0.000707181	rs11602499, rs12361955	rs12417164
GZMB	3	0.000712054	rs11539752, rs2236338	rs8192917
APOA4	2	0.0007489		rs5110, rs5104
ZNF844	2	0.000816274		rs8102258, rs76842919
ESYT2	2	0.000950932	rs2305473, rs2305475
MYO16	2	0.00103472	rs16973313, rs911973
LAMA1	2	0.0011312		rs12961939, rs62081533
ASPM	2	0.00115929	rs3762271, rs41310927
EME1	3	0.0012069	rs12450550	rs3760413, rs3060668
NT5C3B	2	0.00126931		rs1046404, rs1046403
USP42	2	0.00128201	rs6463529, rs61729726
HLA-DPB1	2	0.00135024		rs12722013, rs1042140
SPAG17	2	0.00139402	rs12133381, rs17185492
PRKD1	2	0.00141308	rs45471692, rs572057574
SLC6A18	2	0.00142796	rs7705355	rs7447815
MUC5AC	3	0.00143741	rs1191022121, rs1201597847, rs878989392
ANKRD18A	2	0.0014516		rs2993206, rs2996335
NTRK1	2	0.0014516		rs6336, rs6339
SVEP1	3	0.00152983	rs1889323, rs10817021	rs3739451
OR6C68	2	0.00161019		rs7304753, rs12579181
DLEC1	2	0.00162919	rs61108705, rs34503588
CAMSAP2	2	0.0016922	rs41306231, rs6674599
TUBGCP2	2	0.0016922	rs11101677, rs148546996
OR51J1	2	0.00174744	rs1909262, rs7929412
MBIP	2	0.00182682	rs2899849, rs3168891
LRWD1	2	0.00190525	rs148981077	rs35310665
ANHX	2	0.00191045	rs36146434, rs182378009
PCDHGB2	2	0.00192365	rs13171859
RFPL1	2	0.00192432		rs3842466, rs3804076
ZNF527	3	0.00192825	rs4452075	rs376931538, rs200420244
MIEF2	2	0.0020749		rs3889402, rs12603700
STOX1	2	0.00216576	rs1341667	rs10509305
SYNE1	2	0.00230082	rs2306914	rs4645434
C4orf50	2	0.00233087		rs66721522, rs6839295
ANKEF1	2	0.00234594		rs524625, rs652633
C17orf97	2	0.0026831		rs71145728, rs4581766
MTCL1	2	0.00271944	rs1965665
JMJD1C	2	0.00283565	rs10761725, rs34491125	c.T725C/p.M242T
OR4A47	2	0.00284227		rs7103557, rs7103992
CFAP74	2	0.00303611	rs28633659, rs45489198
HLA-DRB1	3	0.00306654	rs17884070, rs17886918	rs796324593
RBMXL1	2	0.00310813	rs201168911, rs111779380
CHAT	2	0.00322089		rs1880676, rs3810950
GRHL3	2	0.00329799	rs6694170	rs2486668
ATAD3B	2	0.00333382	rs368365041, rs370601735
ZNF502	2	0.00333382	rs6798400, rs80107322
OR4L1	3	0.00337048	rs1958715, rs33965693
RP1L1	7	0.00344389	rs200373757,p.E1339_E1340insGTKTEEGLQEEGVQLEGTKTEEGLQEEAVQLEETKTEEGLQEEVVQLEETKTEEGLQEEVVQLE; rs62490855	rs535482422
CLCA4	2	0.00349061		rs56040873, rs4001061
FCGBP	2	0.00366905	rs2542320	rs2542318
MYCBPAP	2	0.00374053	rs8064455	rs9890721
PCSK5	2	0.00392667		rs2842480, rs2643325
IYD	2	0.00403444	rs4407723, rs4479949
ERICH6B	2	0.00403646	rs11618506, rs17066954
CST2	2	0.00403703	rs45539436, rs76198093
GJD3	2	0.00409978		rs532965992, rs202055764
PLIN4	2	0.00409978		rs77763884, rs115537722
MCPH1	2	0.00416955	rs1057091	rs12674488
FREM1	2	0.0043479	rs12674488, p.(Leu863Val)
MUC16	2	0.00443923	rs796735167, rs1175263485
IL12RB2	2	0.00444439	rs2307145	rs2307153
DOCK4	2	0.00448357	rs144867634, rs199706346
CTBP2	2	0.0044857	p.A390_P391insLQPQPAA, rs3781411
CLEC10A	2	0.00455064		rs35318160, rs16956478
MUC12	2	0.00457681		rs4729631, rs56914801
ADAMTSL1	2	0.00465603	rs149221350	rs776755
ENTR1	2	0.00471191	rs3812577, rs1131992
TRAF3IP1	2	0.00482894		rs58277463, rs3769110
PDZD7	2	0.00492154	rs34616847, rs111287837
SRCAP	2	0.00499588	rs149248373	rs143519723
USP10	2	0.00542199		rs2326391, rs1812061
PKHD1L1	2	0.00577606	rs1783147, rs10093885
ADAM7	2	0.0058475	rs13259668, rs13255694
NUDT19	2	0.00595343	rs200386314, rs8108621
SEMA5B	2	0.00601092	rs2303983, rs2276782
NRAP	2	0.00622679	rs2270182	rs11196389
MLC1	2	0.00648025		rs11568188, p.V354_A355insSGLWGGGAGEV
DSPP	2	0.00651763	rs62651555	rs36094464
PCLO	2	0.00666348		rs2877, rs10487648
DCHS2	2	0.00676017		rs546143621, rs150004475
KRT18	2	0.00692377		rs1434610693, rs1397020078
PDZRN4	2	0.00701875	rs74955204	rs10879831
CFAP44	2	0.00746507	rs58988763	rs74521061
IL37	2	0.00762075		rs3811046, rs3811047
NWD1	2	0.00784108	rs11668502, rs61733271
MUC17	2	0.00795695	rs138873624	rs79819548
HELZ2	2	0.00800011	rs3810485	rs6089924
GRK7	2	0.00812078		rs36009541, rs33928105
PARP4	2	0.00825607	rs2275660	rs113301501
CHRNA9	2	0.00844923	rs10009228	rs55633891
KMT2C	2	0.00901746	rs4024420, rs77652527
AKAP1	2	0.00939601		rs17761023, rs760786475
ACSM5	2	0.00966431	rs12932087, rs12931877
OR2W3	2	0.010777	rs11204545; rs11204546

## Sheet: Supp Table 4
GeneID	Transcript ID	Mutation description	SNP ID	ACMG classification	ACMG criteria	Gnom AD30_NFE	p-value Discovery cohort	p-value Validation cohort	Combined p-value
Higher allelic frequency in extreme cases
ADAMTS7	NM_014272.5	c.640T>C; p.(Ser214Pro)	rs3825807	Benign	BA1, BP6, BP4, BP1	0.4426	0.00336114	0.0228839	0.023
		c.3302A>G; p.(His1101Arg)	rs28699256	Benign	BA1, BP4, BP1	0.4552	0.00524863	0.0438825	0.044
SERPINB6	NM_001271822.2	c.310A>G; p.(Met104Val)	rs2295769	Benign	BA1, BP6, BP4, BP1	0.3002	0.00187086	0.0145696	0.015
ODF3L2	NM_182577	c.404T>C; p.(Val135Ala)	rs34551779	Benign	BA1, BP4, BP6	0.4637	0.0409849	0.0260568	0.041
SMTN	NM_134269.3	c.1807G>C; p.(Glu603Gln)	rs3205187	Benign	BP1, BP4, PM2	0.657	0.000266714	0.0258826	0.026
KIF4B	NM_001099293	c.1739G>T; p.(Arg580Leu)	rs6580126	Benign	BA1, BP6, BP4, BP1	0.7313	0.0333712	0.0415941	0.042
GZMB	NM_004131.6	c.739T>C; p.(Tyr247His)	rs2236338	Benign	BA1, BP4, BP1, BP3, BP6	0.2284	0.0289365	0.0241803	0.029
REXO4	NM_001279349.1	c.244G>A; p.(Gly82Arg)	rs6597630	Benign	BA1, BP4, BP6	0.0883	0.0455946	0.0283467	0.046
DUPD1	NM_001003892	c.196G>A; p.(Asp66Asn)	rs11594934	Benign	BA1, BP6, BP4, BP1	0.0659	0.0172755	0.0432408	0.043
FAM193A	NM_003704.3	c.3343A>G; p.(Ile1115Val)	rs17681870	Benign	BA1, BP6, BP4, BP1	0.0378	0.0158692	0.00577016	0.016
TNIP2	NM_024309.4	c.217C>G; p.(Arg73Gly)	rs74548850	Benign	BA1, BP4, BP3	0.0437	0.00420319	0.0264744	0.026
Higher allelic frequency in extreme controls
NBPF12	NM_001278141.1	c.3491T>G; p.(Leu1164Arg)	rs112799504	Benign	BA1, BP4, PM2	0.0983	0.00246757	0.0439614	0.044
SOHLH1	NM_001101677.2	c.110G>A; p.(Arg37Gln)	rs471525	Benign	BA1, BS3, BP4, BP1, BP3	0.9165	0.0346249	0.0033622	0.035
CACNA1E	NM_000721.4	c.5863G>A; p.(Ala1955Thr)	rs704326	Benign	BA1, BP6, BP4, BP1	0.4635	0.0252662	0.031928	0.032
ZNF214	NM_013249.4	c.197A>G; p.(Tyr66Cys)	rs1156526	Benign	BA1, BP4, BP1, BP6	0.6296	0.0364338	0.00534962	0.036
TMEM191B	NM_001242313	c.478_480dup; p.(Tyr160dup)	rs547549857	Benign	BS1, BS2, BP3, BP4, PM4	0.6614	0.0406575	0.0319518	0.041

## Sheet: Supp Table 5
Supplementary Table 5. Variants in genes harboring one or more significant variants in both cohorts.
	Discovery cohort			Validation cohort
Gene	Number of variants	Variants	Number of variants	Variants
Extreme cases
HLA-A	4	rs1059455, rs2231004, rs1059509	4	rs281864739, rs3173420, rs757622018, rs3173419
ADAMTS7	2	rs28699256, rs3825807	2	rs3825807, rs28699256
ANKRD36	2	rs746371426, rs772505240	1	rs76295552
CRYBG3	2	rs6782766, rs4857302	1	rs79662584
SPINK5	2	rs2303063, rs2303067	1	rs181639116
REXO4	2	rs2285487, rs6597630	1	rs6597630
MROH2A	1	c.3130C>G; p.(Leu1044Val)	3	rs1500481, rs6431634, rs2361503
PDZD7	1	rs200896335	2	rs34616847, rs111287837
MUC16	1	rs114676657	2	rs796735167, rs1175263485
SMTN	1	rs3205187	2	rs3205187, rs5997872
TNN	1	rs147999369	1	rs10798333
PRSS38	1	rs41315595	1	rs9426581
CFAP46	1	rs10870341	1	rs142539335
DUPD1	1	rs11594934	1	rs11594934
DLL3	1	rs1110627	1	rs55741253
ODF3L2	1	rs34551779	1	rs34551779
CABLES2	1	rs61742254	1	rs184691263
PCNT	1	rs2073380	1	p.(Thr38_Ala39insGlyMetPheThrValSerAspHisProProGluGlnGln)
FAM193A	1	rs17681870	1	rs17681870
TNIP2	1	rs74548850	1	rs74548850
PCDHGA2	1	rs35592458	1	rs66823521
KIF4B	1	rs6580126	1	rs6580126
SERPINB6	1	rs2295769	1	rs2295769
Extreme controls
PLIN4	2	rs7251858, rs10424401	2	rs77763884, rs115537722
ZNF214	2	rs1156525, rs1156526	1	rs1156526
NBPF12	1	rs112799504	5	rs112799504, rs76849897, rs1553888457, rs1484197674, rs201303733
KRT18	1	rs75441140	2	rs1434610693, rs1397020078
DNAH11	1	rs10224537	2	rs6461613, rs4722064
CACNA1E	1	rs704326	1	rs704326
PITRM1	1	rs17849904	1	rs3182535
TMEM191B	1	rs547549857	1	rs547549857
WRN	1	rs1801195	1	rs1346044
SOHLH1	1	rs471525	1	rs471525

## Sheet: Supp Table 6
TOP GENES AND PATHWAYs
	Entities				Reactions
Pathway name	found	ratio	p-value	FDR*	found	ratio
Antigen Presentation: Folding, assembly and peptide loading of class I MHC	21 / 260	0.012	1.11e-16	4.22e-15	13 / 16	0.001
Endosomal/Vacuolar pathway	21 / 82	0.004	1.11e-16	4.22e-15	3 / 4	2.84e-04
ER-Phagosome pathway	21 / 359	0.016	1.11e-16	4.22e-15	6 / 10	7.10e-04
Class I MHC mediated antigen processing & presentation	21 / 730	0.033	1.11e-16	4.22e-15	22 / 48	0.003
Antigen processing-Cross presentation	21 / 382	0.017	1.11e-16	4.22e-15	9 / 23	0.002
Immunoregulatory interactions between a Lymphoid and a nonLymphoid cell	22 / 666	0.03	1.11e-16	4.22e-15	5 / 44	0.003
Interferon gamma signaling	22 / 478	0.021	1.11e-16	4.22e-15	2 / 18	0.001

## Sheet: Supp Table 7
Models	Parameters	Values
LR	Penalty	l2, none
	Regularization parameter	100, 10, 1, 0.1, 0.01, 0.001
SVC	Regularization parameter	None, 500, 100, 1, 0.1, 0.01
	Kernel	Linear, polynomial, sigmoid, RBF
RF	Number of estimators	150, 200, 500, 750, 1000
	Maximum depth	30, 50, 80, 100, 150, None
	Maximum number of features	sqrt, log2, None
GBRF	Maximum depth	1, 3, 5, 10, 15, 20, 25, 30
